# Supplementary material for: Development of a 2,4-Diaminothiazole Series for the Treatment of Human African Trypanosomiasis Highlights the Importance of Static–Cidal Screening of Analogues
Source: J Med Chem. 2023 Jun 21;66(13):8896–916. doi: 10.1021/acs.jmedchem.3c00509 (PMC10350920; doi:10.1021/acs.jmedchem.3c00509)
Supplement: Supplementary file 2 — jm3c00509_si_002.xlsx [file jm3c00509_si_002.xlsx]

## Sheet: S3
Supplementary Table S3: Extended hit list for Compound 38 RIT-seq analysis (>1000 RPKM 'barcoded reads' cut-off)
	S3
		All mapped reads		Barcoded reads only
Gene ID	Gene description	RPKM	Actual	RPKM	Actual	Fragments
Tb927.1.3300	Myotubularin-related protein, putative	15443.2	160126	30110.2	32816	5
Tb927.1.4780	Alpha/beta hydrolase domain-containing protein	14686.5	117044	21347.3	17848	5		Primary 'hit' ≥ 3 fragment per gene
Tb927.1.580	phosphate-repressible phosphate permease, putative	2332.41	14322	8836.08	5719	9		Secondary 'hit' < 2 fragment per gene
Tb927.11.11160	Low-affinity phosphate transporter PHO91 (fragment)	3681.75	31878	7047.96	6426	9		Adjacent hits have been removed
Tb927.10.7020	acid phosphatase, putative	2801.45	14507	6593.15	3582	6
Tb927.8.5170	hypothetical protein, conserved	2394.45	34013	4447.71	6674	7
Tb927.1.600	phosphate-repressible phosphate permease, putative	1106.13	6779	4232.93	2735	6
Tb927.8.7980	Pyrophosphate-energized vacuolar membrane proton pump 2, putative	2491.36	24471	3915.1	4061	4
Tb927.3.5570	syntaxin, putative	1464.88	4541	2925.69	957	6
Tb927.6.2250	rac serine-threonine kinase, putative	1135.09	6188	2582.98	1481	7
Tb927.9.16890	variant surface glycoprotein (VSG, pseudogene), putative	618.89	3124	2569.98	1371	1
Tb927.9.11500	anaphase-promoting complex subunit 2	1108.63	10152	2433.65	2345	8
Tb927.2.2015	hypothetical protein	441.187	131	2151.28	67	4
Tb927.4.4380	Pyrophosphate-energized vacuolar membrane proton pump 1	1442.33	14167	2054.85	2122	8
Tb927.11.9980	2-oxoglutarate dehydrogenase E1 component, putative	988.172	11807	2013.81	2534	10
Tb927.3.1060	cAMP Response Protein 4	928.854	8605	1920.12	1871	5
Tb927.8.6870	hypothetical protein, conserved	582.229	5788	1623.98	1698	2
Tb927.3.3200	Domain of unknown function (DUF4586), putative	529.643	2208	1563	685	6
Tb927.4.3770	calcium/calmodulin-dependent protein kinase, putative	757.417	4372	1555.46	943	4
Tb927.9.11510	hypothetical protein, conserved	912.639	4119	1416.84	676	2
Tb927.10.11450	TFIIF-stimulated CTD phosphatase, putative	421.902	3658	1405.99	1286	6
Tb927.10.11460	hypothetical protein	722.168	1055	1387.79	213	7
Tb927.9.4040	nicotinamidase, putative	822.245	2002	1352.77	348	2
Tb927.9.3970	nicotinamidase, putative	772.96	1882	1193.23	307	2
Tb927.9.16430	variant surface glycoprotein (VSG, pseudogene), putative	594.811	2515	1131.86	502	1
Tb927.9.1220	expression site-associated gene 3 (ESAG3, pseudogene), putative	350.816	225	1114.78	75	6
Tb927.9.5490	cation transporter, putative	458.525	3676	1091.44	922	3
Tb927.9.7400	expression site-associated gene 11 (ESAG11) protein, putative	283.822	1254	1062.12	496	1
Tb927.10.9330	hypothetical protein, conserved	351.699	2523	1012.81	764	6

## Sheet: S4
Supplementary Table S4: Extended hit list for Compound 69 RIT-seq analysis (>1000 RPKM 'barcoded reads' cut-off)
		All mapped reads		Barcoded reads only
Gene ID	Gene description	RPKM	Actual	RPKM	Actual	Fragments
Tb927.10.4180	TFIIF-stimulated CTD phosphatase, putative	337998	2095203	545270	948412	3
Tb927.6.2250	rac serine-threonine kinase, putative	75200	862761	89643.7	289493	4		Primary 'hit' ≥ 3 fragment per gene
Tb927.7.2660	zinc finger protein family member, putative	4732.01	48021	14411.6	41630	2		Secondary 'hit' < 2 fragment per gene
Tb927.10.14890	C-terminal motor kinesin, putative	4414.85	90598	13881.1	80144	1		Adjacent hits have been removed
Tb927.10.7460	hypothetical protein	1560.01	5576	5306.06	5273	1
Tb927.7.4060	cysteine peptidase, Clan CA, family C2, putative	1960.36	5684	4726.61	3901	2
Tb927.1.3300	Myotubularin-related protein, putative	2308.61	50376	2993.42	18271	4
Tb927.1.580	phosphate-repressible phosphate permease, putative	1921.05	24825	2676.93	9731	2
Tb927.11.11160	Low-affinity phosphate transporter PHO91 (fragment)	1166.86	21262	1743.4	8897	2
Tb927.11.9980	2-oxoglutarate dehydrogenase E1 component, putative	1162.32	29227	1743.38	12351	3
Tb927.10.7020	acid phosphatase, putative	1618.24	17312	1690.36	5087	2
Tb927.10.10330	Anaphase-promoting complex subunit CDC27	588.926	8214	1186.73	4656	2

## Sheet: S5
Supplementary Table S5: Fragment hits from screening the T. brucei overexpression library with compound 38. Fragments containing genes with >500 RPKM are shown.
Fragment	Gene ID	Gene name	RPKM	Reads	Fragment size (kbp)	Total reads
1	Tb927.8.6280	cyclophilin-type peptidyl-prolyl cis-trans isomerase, putative	12090.8	28538	3.2	104777
	Tb927.8.6290	hypothetical protein, conserved	12722.6	50689
2	Tb927.4.400	Double RNA binding domain protein 7	8774.89	31895	3.3	60213
	Tb927.4.410	CAF 40	3073.7	9199
3	Tb927.11.3880	actin, putative	155.342	637	5.8	6810
	Tb927.11.3890	N(2), N(2)-dimethylguanosine tRNA methyltransferase, putative	579.933	3970	(may comprise of overlapping fragments)
	Tb927.11.3900	glycosyltransferase family-like protein, putative	489.882	1277
Total reads mapped = 3,279,520 (96% of all reads)
					Overexpressed gene
Barcoded, non-redundant fragments containing at least one full-length CDS are shown.					Adjacent/not full CDS
Fragments are ranked according to total read-count

## Sheet: S6
Supplemental Table S6: Summary of mutations found in compound 38-resistant lines.
Chromosome	WT	ALT	Wildtype	RES I	RES II	Genome location	Gene ID	Gene name	Amino acid change
Tb927_01	TGC	TGA	0/0	0/0	0/1	718115	Tb927.1.3300	Myotubularin-related protein, putative	Cys44Stop
Tb927_01	TGG	TGA	0/0	0/1	0/0	719555	Tb927.1.3300	Myotubularin-related protein, putative	Trp524Stop
Tb927_08	CTG	CCG	0/0	0/1	0/0	12409143	Tb927.8.4320	hypothetical protein, conserved	Leu1249Pro
Tb927_08	GTT	TTT	0/0	0/0	0/1	12955503	Tb927.8.6290	hypothetical protein, conserved	Val241Phe
Tb927_08	GCC	CCC	0/0	1/1	0/0	12955554	Tb927.8.6290	hypothetical protein, conserved	Ala258Pro
Tb927_08	GCC	GTC	0/0	0/0	0/1	12955555	Tb927.8.6290	hypothetical protein, conserved	Ala258Val

## Sheet: S7
Supplementary Table S7: Fragment hits from screening the T. brucei overexpression library with compound 38. Fragments containing genes with >500 RPKM are shown.
Fragment	Gene ID	Gene name	RPKM	Reads	Fragment size (kbp)	Total reads
1	Tb927.8.6280	cyclophilin-type peptidyl-prolyl cis-trans isomerase, putative	360074	787508	3.2	2902276
	Tb927.8.6290	hypothetical protein, conserved	376244	1.38901e+06
Total reads mapped = 2,918,993 (99.9% of all reads)
					Overexpressed gene
Barcoded, non-redundant fragments containing at least one full-length CDS are shown.					Adjacent/not full CDS
