# Supplementary material for: Development of a 2,4-Diaminothiazole Series for the Treatment of Human African Trypanosomiasis Highlights the Importance of Static–Cidal Screening of Analogues
Source: J Med Chem. 2023 Jun 21;66(13):8896–916. doi: 10.1021/acs.jmedchem.3c00509 (PMC10350920; doi:10.1021/acs.jmedchem.3c00509)
Supplement: Supplementary file 3 — jm3c00509_si_003.csv [file jm3c00509_si_003.csv]

Compound	SMILES
1	NC1=C(C(C(C)(C)C)=O)SC(NC2CCCCC2)=N1
16	NC1=C(C(C2=CC=C(F)C(F)=C2)=O)SC(NC3CCCCC3)=N1
17	NC1=C(C(C(C)(C)OC)=O)SC(NC2CCCCC2)=N1
18	NC1=C(C(C(C)C)=O)SC(NC2CCCCC2)=N1
19	NC1=C(C(C2CCC2)=O)SC(NC3CCCCC3)=N1
20	NC1=C(C(C2CCCCC2)=O)SC(NC3CCCCC3)=N1
21	NC1=C(C(C2=C(Cl)C=CC=C2Cl)=O)SC(NC3CCCCC3)=N1
22	NC1=C(C(C2=CC=C(F)C=C2)=O)SC(NC3CCCCC3)=N1
23	NC1=C(C(C2=CC=C(C(F)(F)F)C=C2)=O)SC(NC3CCCCC3)=N1
24	NC1=C(C(C2=CC=C(C)C=C2)=O)SC(NC3CCCCC3)=N1
25	NC1=C(C(C2=CC=NC=C2)=O)SC(NC3CCCCC3)=N1
26	NC1=C(C(C2=CC=C(OC(F)F)C=C2)=O)SC(NC3CCCCC3)=N1
27	NC1=C(C(C2=CC=CC=C2F)=O)SC(NC3CCCCC3)=N1
28	NC1=C(C(C2=CC=CC=C2C(F)(F)F)=O)SC(NC3CCCCC3)=N1
29	NC1=C(C(C2=CC=C(F)C=C2F)=O)SC(NC3CCCCC3)=N1
30	NC1=C(C(C2=CC=C(F)C(F)=C2)=O)SC(NC3CCCCC3)=N1
31	NC1=C(C(C2=CC(F)=CC(F)=C2)=O)SC(NC3CCCCC3)=N1
32	O=C(C1CCCCC1)C2=CN=C(NC3CCCCC3)S2
33	O=C(C1=C(F)C=CC=C1F)C2=CN=C(NC3CCCCC3)S2
34	O=C(C1=CC=CC=C1)C2=C(N)N=C(NC3=CC=CC=C3)S2
35	O=C(C1=CC=C(F)C=C1)C2=C(N)N=C(NC3=CC=CC=C3)S2
36	O=C(CC(C)C)C1=C(N)N=C(NC2=CC=C(F)C=C2)S1
37	O=C(CC(C)C)C1=C(N)N=C(NC2=CC(F)=C(F)C=C2)S1
38	O=C(CC(C)(C)O)C1=C(N)N=C(NC2=CC(F)=C(F)C=C2)S1
39	O=C(CC(C)(C)OC)C1=C(N)N=C(NC2=CC(F)=C(F)C=C2)S1
40	O=C(CC(C)(C)C)C1=C(N)N=C(NC2=CC(F)=C(F)C=C2)S1
41	O=C(CC(C)(C)F)C1=C(N)N=C(NC2=CC(F)=C(F)C=C2)S1
42	NC1=C(C(COC(C)C)=O)SC(NC2=CC(F)=C(F)C=C2)=N1
43	NC1=C(C(COC(C)(C)C)=O)SC(NC2=CC(F)=C(F)C=C2)=N1
44	NC1=C(C(COCC)=O)SC(NC2=CC(F)=C(F)C=C2)=N1
45	NC1=C(C(CCOC(C)C)=O)SC(NC2=CC(F)=C(F)C=C2)=N1
46	NC1=C(C(COC2CCC2)=O)SC(NC3=CC(F)=C(F)C=C3)=N1
47	NC1=C(C(COC2CC(F)(F)C2(F)F)=O)SC(NC3=CC(F)=C(F)C=C3)=N1
48	NC1=C(C(COC(CF)CF)=O)SC(NC2=CC(F)=C(F)C=C2)=N1
49	NC1=C(C(COC(C(F)(F)F)C(F)(F)F)=O)SC(NC2=CC(F)=C(F)C=C2)=N1
50	NC1=C(C(COC(C)C(F)(F)F)=O)SC(NC2=CC(F)=C(F)C=C2)=N1
51	NC1=C(C(COC(C)C(F)(F)F)=O)SC(NC2=CC=C(Cl)C=C2)=N1
52	NC1=C(C(COC(C)C(F)(F)F)=O)SC(NC2=CC=C(C(F)(F)F)C=C2)=N1
53	NC1=C(SC(NC2=CC=C(OC(F)(F)O3)C3=C2)=N1)C(COC(C(F)(F)F)C)=O
54	NC1=C(C(COC(C)C(F)(F)F)=O)SC(NC2=CC=C(OC(F)F)C=C2)=N1
55	CC(OCC(C1=C(N)N=C(NC2=NN(C)C=C2)S1)=O)C(F)(F)F
56	NC1=C(C(COC(C)C(F)(F)F)=O)SC(NC2=CN=C(C(F)(F)F)C=C2)=N1
57	NC1=C(C(COC(C)C(F)(F)F)=O)SC(NC2=CN=C(OC)C=C2)=N1
58	O=C(CN1CCCC1)C2=C(N)N=C(NC3=CC(F)=C(F)C=C3)S2
59	O=C(CN1CCCC1C)C2=C(N)N=C(NC3=CC(F)=C(F)C=C3)S2
60	O=C(CN1CCCC1C(F)(F)F)C2=C(N)N=C(NC3=CC(F)=C(F)C=C3)S2
61	O=C(CN1CCCCC1)C2=C(N)N=C(NC3=CC(F)=C(F)C=C3)S2
62	O=C(CN1CCOCC1)C2=C(N)N=C(NC3=CC(F)=C(F)C=C3)S2
63	O=C(CN1C(C)COCC1C)C2=C(N)N=C(NC3=CC(F)=C(F)C=C3)S2
64	O=C(CCN1CCOCC1)C2=C(N)N=C(NC3=CC(F)=C(F)C=C3)S2
65	FC1=CC=C(NC2=NC(N)=C(C(CN3[C@]4([H])CO[C@](C4)([H])C3)=O)S2)C=C1F
66	FC1=CC=C(NC2=NC(N)=C(C(CN3C[C@@](O4)([H])CC[C@@]4([H])C3)=O)S2)C=C1F
67	FC1(F)CN(CC(C2=C(N)N=C(NC3=CC=C(F)C(F)=C3)S2)=O)CCC1
68	FC1(F)CCN(CC(C2=C(N)N=C(NC3=CC=C(F)C(F)=C3)S2)=O)CC1
