# Supplementary material for: Development of a 2,4-Diaminothiazole Series for the Treatment of Human African Trypanosomiasis Highlights the Importance of Static–Cidal Screening of Analogues
Source: J Med Chem. 2023 Jun 21;66(13):8896–916. doi: 10.1021/acs.jmedchem.3c00509 (PMC10350920; doi:10.1021/acs.jmedchem.3c00509)
Supplement: Supplementary file 4 — jm3c00509_si_004.pdb [file jm3c00509_si_004.pdb]

HEADER    TRANSFERASE                             15-JUN-07   2QB5              
TITLE     CRYSTAL STRUCTURE OF HUMAN INOSITOL 1,3,4-TRISPHOSPHATE 5/6-KINASE    
TITLE    2 (ITPK1) IN COMPLEX WITH ADP AND MN2+                                 
CAVEAT     2QB5    CHIRALITY ERROR AT THE CA CENTER OF GLN B 2, THR B 3         
COMPND    MOL_ID: 1;                                                            
COMPND   2 MOLECULE: INOSITOL-TETRAKISPHOSPHATE 1-KINASE;                       
COMPND   3 CHAIN: A, B;                                                         
COMPND   4 FRAGMENT: ITPK1 CATALYTIC DOMAIN;                                    
COMPND   5 SYNONYM: INOSITOL- TRIPHOSPHATE 5/6-KINASE, INOSITOL 1,3,4-          
COMPND   6 TRISPHOSPHATE 5/6-KINASE, INS1,3,4, P3, 5/6-KINASE;                  
COMPND   7 EC: 2.7.1.134, 2.7.1.159;                                            
COMPND   8 ENGINEERED: YES                                                      
SOURCE    MOL_ID: 1;                                                            
SOURCE   2 ORGANISM_SCIENTIFIC: HOMO SAPIENS;                                   
SOURCE   3 ORGANISM_COMMON: HUMAN;                                              
SOURCE   4 ORGANISM_TAXID: 9606;                                                
SOURCE   5 GENE: ITPK1;                                                         
SOURCE   6 EXPRESSION_SYSTEM: ESCHERICHIA COLI;                                 
SOURCE   7 EXPRESSION_SYSTEM_TAXID: 562;                                        
SOURCE   8 EXPRESSION_SYSTEM_STRAIN: HK100;                                     
SOURCE   9 EXPRESSION_SYSTEM_VECTOR_TYPE: PLASMID;                              
SOURCE  10 EXPRESSION_SYSTEM_PLASMID: MH4                                       
KEYWDS    INOSITOL, INOSITOL KINASE, KINASE, ITPK1, INOSITOL 1,3,4-5/6-KINASE,  
KEYWDS   2 PHOSPHATE, INOSITOL PHOSPHATE, INOSITOLPHOSPHATE, POLYPHOSPHATE,     
KEYWDS   3 TRANSFERASE                                                          
EXPDTA    X-RAY DIFFRACTION                                                     
AUTHOR    P.P.CHAMBERLAIN,S.A.LESLEY,G.SPRAGGON                                 
REVDAT   4   13-JUL-11 2QB5    1       VERSN                                    
REVDAT   3   24-FEB-09 2QB5    1       VERSN                                    
REVDAT   2   30-OCT-07 2QB5    1       JRNL                                     
REVDAT   1   03-JUL-07 2QB5    0                                                
JRNL        AUTH   P.P.CHAMBERLAIN,X.QIAN,A.R.STILES,J.CHO,D.H.JONES,           
JRNL        AUTH 2 S.A.LESLEY,E.A.GRABAU,S.B.SHEARS,G.SPRAGGON                  
JRNL        TITL   INTEGRATION OF INOSITOL PHOSPHATE SIGNALING PATHWAYS VIA     
JRNL        TITL 2 HUMAN ITPK1.                                                 
JRNL        REF    J.BIOL.CHEM.                  V. 282 28117 2007              
JRNL        REFN                   ISSN 0021-9258                               
JRNL        PMID   17616525                                                     
JRNL        DOI    10.1074/JBC.M703121200                                       
REMARK   2                                                                      
REMARK   2 RESOLUTION.    1.80 ANGSTROMS.                                       
REMARK   3                                                                      
REMARK   3 REFINEMENT.                                                          
REMARK   3   PROGRAM     : REFMAC 5.2.0019                                      
REMARK   3   AUTHORS     : MURSHUDOV,VAGIN,DODSON                               
REMARK   3                                                                      
REMARK   3    REFINEMENT TARGET : MAXIMUM LIKELIHOOD                            
REMARK   3                                                                      
REMARK   3  DATA USED IN REFINEMENT.                                            
REMARK   3   RESOLUTION RANGE HIGH (ANGSTROMS) : 1.80                           
REMARK   3   RESOLUTION RANGE LOW  (ANGSTROMS) : 50.00                          
REMARK   3   DATA CUTOFF            (SIGMA(F)) : NULL                           
REMARK   3   COMPLETENESS FOR RANGE        (%) : 94.4                           
REMARK   3   NUMBER OF REFLECTIONS             : 64701                          
REMARK   3                                                                      
REMARK   3  FIT TO DATA USED IN REFINEMENT.                                     
REMARK   3   CROSS-VALIDATION METHOD          : THROUGHOUT                      
REMARK   3   FREE R VALUE TEST SET SELECTION  : RANDOM                          
REMARK   3   R VALUE     (WORKING + TEST SET) : 0.183                           
REMARK   3   R VALUE            (WORKING SET) : 0.181                           
REMARK   3   FREE R VALUE                     : 0.229                           
REMARK   3   FREE R VALUE TEST SET SIZE   (%) : 5.000                           
REMARK   3   FREE R VALUE TEST SET COUNT      : 3416                            
REMARK   3                                                                      
REMARK   3  FIT IN THE HIGHEST RESOLUTION BIN.                                  
REMARK   3   TOTAL NUMBER OF BINS USED           : 20                           
REMARK   3   BIN RESOLUTION RANGE HIGH       (A) : 1.80                         
REMARK   3   BIN RESOLUTION RANGE LOW        (A) : 1.85                         
REMARK   3   REFLECTION IN BIN     (WORKING SET) : 4796                         
REMARK   3   BIN COMPLETENESS (WORKING+TEST) (%) : 95.66                        
REMARK   3   BIN R VALUE           (WORKING SET) : 0.2280                       
REMARK   3   BIN FREE R VALUE SET COUNT          : 256                          
REMARK   3   BIN FREE R VALUE                    : 0.3070                       
REMARK   3                                                                      
REMARK   3  NUMBER OF NON-HYDROGEN ATOMS USED IN REFINEMENT.                    
REMARK   3   PROTEIN ATOMS            : 5366                                    
REMARK   3   NUCLEIC ACID ATOMS       : 0                                       
REMARK   3   HETEROGEN ATOMS          : 118                                     
REMARK   3   SOLVENT ATOMS            : 527                                     
REMARK   3                                                                      
REMARK   3  B VALUES.                                                           
REMARK   3   B VALUE TYPE : LIKELY RESIDUAL                                     
REMARK   3   FROM WILSON PLOT           (A**2) : NULL                           
REMARK   3   MEAN B VALUE      (OVERALL, A**2) : 24.31                          
REMARK   3   OVERALL ANISOTROPIC B VALUE.                                       
REMARK   3    B11 (A**2) : 1.31000                                              
REMARK   3    B22 (A**2) : -0.48000                                             
REMARK   3    B33 (A**2) : -0.83000                                             
REMARK   3    B12 (A**2) : 0.00000                                              
REMARK   3    B13 (A**2) : 0.00000                                              
REMARK   3    B23 (A**2) : 0.00000                                              
REMARK   3                                                                      
REMARK   3  ESTIMATED OVERALL COORDINATE ERROR.                                 
REMARK   3   ESU BASED ON R VALUE                            (A): 0.131         
REMARK   3   ESU BASED ON FREE R VALUE                       (A): 0.131         
REMARK   3   ESU BASED ON MAXIMUM LIKELIHOOD                 (A): 0.080         
REMARK   3   ESU FOR B VALUES BASED ON MAXIMUM LIKELIHOOD (A**2): 4.516         
REMARK   3                                                                      
REMARK   3 CORRELATION COEFFICIENTS.                                            
REMARK   3   CORRELATION COEFFICIENT FO-FC      : 0.957                         
REMARK   3   CORRELATION COEFFICIENT FO-FC FREE : 0.933                         
REMARK   3                                                                      
REMARK   3  RMS DEVIATIONS FROM IDEAL VALUES        COUNT    RMS    WEIGHT      
REMARK   3   BOND LENGTHS REFINED ATOMS        (A):  5637 ; 0.016 ; 0.022       
REMARK   3   BOND LENGTHS OTHERS               (A):  NULL ;  NULL ;  NULL       
REMARK   3   BOND ANGLES REFINED ATOMS   (DEGREES):  7645 ; 1.670 ; 1.977       
REMARK   3   BOND ANGLES OTHERS          (DEGREES):  NULL ;  NULL ;  NULL       
REMARK   3   TORSION ANGLES, PERIOD 1    (DEGREES):   684 ; 6.928 ; 5.000       
REMARK   3   TORSION ANGLES, PERIOD 2    (DEGREES):   268 ;37.014 ;24.366       
REMARK   3   TORSION ANGLES, PERIOD 3    (DEGREES):   982 ;15.668 ;15.000       
REMARK   3   TORSION ANGLES, PERIOD 4    (DEGREES):    35 ;19.624 ;15.000       
REMARK   3   CHIRAL-CENTER RESTRAINTS       (A**3):   864 ; 0.123 ; 0.200       
REMARK   3   GENERAL PLANES REFINED ATOMS      (A):  4191 ; 0.007 ; 0.020       
REMARK   3   GENERAL PLANES OTHERS             (A):  NULL ;  NULL ;  NULL       
REMARK   3   NON-BONDED CONTACTS REFINED ATOMS (A):  2903 ; 0.216 ; 0.200       
REMARK   3   NON-BONDED CONTACTS OTHERS        (A):  NULL ;  NULL ;  NULL       
REMARK   3   NON-BONDED TORSION REFINED ATOMS  (A):  3881 ; 0.313 ; 0.200       
REMARK   3   NON-BONDED TORSION OTHERS         (A):  NULL ;  NULL ;  NULL       
REMARK   3   H-BOND (X...Y) REFINED ATOMS      (A):   504 ; 0.148 ; 0.200       
REMARK   3   H-BOND (X...Y) OTHERS             (A):  NULL ;  NULL ;  NULL       
REMARK   3   POTENTIAL METAL-ION REFINED ATOMS (A):  NULL ;  NULL ;  NULL       
REMARK   3   POTENTIAL METAL-ION OTHERS        (A):  NULL ;  NULL ;  NULL       
REMARK   3   SYMMETRY VDW REFINED ATOMS        (A):    52 ; 0.203 ; 0.200       
REMARK   3   SYMMETRY VDW OTHERS               (A):  NULL ;  NULL ;  NULL       
REMARK   3   SYMMETRY H-BOND REFINED ATOMS     (A):    24 ; 0.175 ; 0.200       
REMARK   3   SYMMETRY H-BOND OTHERS            (A):  NULL ;  NULL ;  NULL       
REMARK   3   SYMMETRY METAL-ION REFINED ATOMS  (A):  NULL ;  NULL ;  NULL       
REMARK   3   SYMMETRY METAL-ION OTHERS         (A):  NULL ;  NULL ;  NULL       
REMARK   3                                                                      
REMARK   3  ISOTROPIC THERMAL FACTOR RESTRAINTS.     COUNT   RMS    WEIGHT      
REMARK   3   MAIN-CHAIN BOND REFINED ATOMS  (A**2):  3474 ; 2.927 ; 4.000       
REMARK   3   MAIN-CHAIN BOND OTHER ATOMS    (A**2):  NULL ;  NULL ;  NULL       
REMARK   3   MAIN-CHAIN ANGLE REFINED ATOMS (A**2):  5514 ; 4.131 ; 7.000       
REMARK   3   SIDE-CHAIN BOND REFINED ATOMS  (A**2):  2368 ; 4.247 ; 5.000       
REMARK   3   SIDE-CHAIN ANGLE REFINED ATOMS (A**2):  2124 ; 6.022 ; 8.000       
REMARK   3                                                                      
REMARK   3 ANISOTROPIC THERMAL FACTOR RESTRAINTS.    COUNT   RMS   WEIGHT       
REMARK   3   RIGID-BOND RESTRAINTS          (A**2):  NULL ;  NULL ;  NULL       
REMARK   3   SPHERICITY; FREE ATOMS         (A**2):  NULL ;  NULL ;  NULL       
REMARK   3   SPHERICITY; BONDED ATOMS       (A**2):  NULL ;  NULL ;  NULL       
REMARK   3                                                                      
REMARK   3  NCS RESTRAINTS STATISTICS                                           
REMARK   3   NUMBER OF DIFFERENT NCS GROUPS : NULL                              
REMARK   3                                                                      
REMARK   3  TLS DETAILS                                                         
REMARK   3   NUMBER OF TLS GROUPS  : 2                                          
REMARK   3                                                                      
REMARK   3   TLS GROUP : 1                                                      
REMARK   3    NUMBER OF COMPONENTS GROUP : 1                                    
REMARK   3    COMPONENTS        C SSSEQI   TO  C SSSEQI                         
REMARK   3    RESIDUE RANGE :   A    -7        A   330                          
REMARK   3    ORIGIN FOR THE GROUP (A):  -5.5107  19.6041 -31.9516              
REMARK   3    T TENSOR                                                          
REMARK   3      T11:  -0.0319 T22:  -0.0113                                     
REMARK   3      T33:  -0.0313 T12:   0.0133                                     
REMARK   3      T13:  -0.0028 T23:  -0.0006                                     
REMARK   3    L TENSOR                                                          
REMARK   3      L11:   0.0201 L22:   0.5379                                     
REMARK   3      L33:   0.7357 L12:   0.0249                                     
REMARK   3      L13:  -0.0149 L23:  -0.0268                                     
REMARK   3    S TENSOR                                                          
REMARK   3      S11:   0.0093 S12:  -0.0045 S13:   0.0099                       
REMARK   3      S21:   0.0101 S22:   0.0174 S23:  -0.0198                       
REMARK   3      S31:   0.0180 S32:   0.0019 S33:  -0.0267                       
REMARK   3                                                                      
REMARK   3   TLS GROUP : 2                                                      
REMARK   3    NUMBER OF COMPONENTS GROUP : 1                                    
REMARK   3    COMPONENTS        C SSSEQI   TO  C SSSEQI                         
REMARK   3    RESIDUE RANGE :   B    -3        B   330                          
REMARK   3    ORIGIN FOR THE GROUP (A): -26.0004  45.3826 -12.8186              
REMARK   3    T TENSOR                                                          
REMARK   3      T11:  -0.0096 T22:  -0.0336                                     
REMARK   3      T33:  -0.0258 T12:   0.0122                                     
REMARK   3      T13:   0.0216 T23:   0.0023                                     
REMARK   3    L TENSOR                                                          
REMARK   3      L11:   0.4937 L22:   0.3688                                     
REMARK   3      L33:   0.5569 L12:   0.1165                                     
REMARK   3      L13:   0.1636 L23:   0.1934                                     
REMARK   3    S TENSOR                                                          
REMARK   3      S11:   0.0126 S12:  -0.0045 S13:   0.0047                       
REMARK   3      S21:  -0.0183 S22:  -0.0045 S23:   0.0456                       
REMARK   3      S31:  -0.0041 S32:  -0.0351 S33:  -0.0081                       
REMARK   3                                                                      
REMARK   3  BULK SOLVENT MODELLING.                                             
REMARK   3   METHOD USED : MASK                                                 
REMARK   3   PARAMETERS FOR MASK CALCULATION                                    
REMARK   3   VDW PROBE RADIUS   : 1.40                                          
REMARK   3   ION PROBE RADIUS   : 0.80                                          
REMARK   3   SHRINKAGE RADIUS   : 0.80                                          
REMARK   3                                                                      
REMARK   3  OTHER REFINEMENT REMARKS: HYDROGENS HAVE BEEN ADDED IN THE RIDING   
REMARK   3  POSITIONS                                                           
REMARK   4                                                                      
REMARK   4 2QB5 COMPLIES WITH FORMAT V. 3.30, 13-JUL-11                         
REMARK 100                                                                      
REMARK 100 THIS ENTRY HAS BEEN PROCESSED BY RCSB ON 20-JUN-07.                  
REMARK 100 THE RCSB ID CODE IS RCSB043377.                                      
REMARK 200                                                                      
REMARK 200 EXPERIMENTAL DETAILS                                                 
REMARK 200  EXPERIMENT TYPE                : X-RAY DIFFRACTION                  
REMARK 200  DATE OF DATA COLLECTION        : NULL                               
REMARK 200  TEMPERATURE           (KELVIN) : 100                                
REMARK 200  PH                             : 5.6                                
REMARK 200  NUMBER OF CRYSTALS USED        : 1                                  
REMARK 200                                                                      
REMARK 200  SYNCHROTRON              (Y/N) : Y                                  
REMARK 200  RADIATION SOURCE               : ALS                                
REMARK 200  BEAMLINE                       : 5.0.3                              
REMARK 200  X-RAY GENERATOR MODEL          : NULL                               
REMARK 200  MONOCHROMATIC OR LAUE    (M/L) : M                                  
REMARK 200  WAVELENGTH OR RANGE        (A) : 1.0                                
REMARK 200  MONOCHROMATOR                  : NULL                               
REMARK 200  OPTICS                         : NULL                               
REMARK 200                                                                      
REMARK 200  DETECTOR TYPE                  : CCD                                
REMARK 200  DETECTOR MANUFACTURER          : ADSC QUANTUM 4                     
REMARK 200  INTENSITY-INTEGRATION SOFTWARE : NULL                               
REMARK 200  DATA SCALING SOFTWARE          : NULL                               
REMARK 200                                                                      
REMARK 200  NUMBER OF UNIQUE REFLECTIONS   : 68169                              
REMARK 200  RESOLUTION RANGE HIGH      (A) : 1.800                              
REMARK 200  RESOLUTION RANGE LOW       (A) : 50.000                             
REMARK 200  REJECTION CRITERIA  (SIGMA(I)) : NULL                               
REMARK 200                                                                      
REMARK 200 OVERALL.                                                             
REMARK 200  COMPLETENESS FOR RANGE     (%) : 94.4                               
REMARK 200  DATA REDUNDANCY                : 4.400                              
REMARK 200  R MERGE                    (I) : 0.06300                            
REMARK 200  R SYM                      (I) : NULL                               
REMARK 200  <I/SIGMA(I)> FOR THE DATA SET  : 26.2000                            
REMARK 200                                                                      
REMARK 200 IN THE HIGHEST RESOLUTION SHELL.                                     
REMARK 200  HIGHEST RESOLUTION SHELL, RANGE HIGH (A) : NULL                     
REMARK 200  HIGHEST RESOLUTION SHELL, RANGE LOW  (A) : NULL                     
REMARK 200  COMPLETENESS FOR SHELL     (%) : NULL                               
REMARK 200  DATA REDUNDANCY IN SHELL       : NULL                               
REMARK 200  R MERGE FOR SHELL          (I) : NULL                               
REMARK 200  R SYM FOR SHELL            (I) : NULL                               
REMARK 200  <I/SIGMA(I)> FOR SHELL         : NULL                               
REMARK 200                                                                      
REMARK 200 DIFFRACTION PROTOCOL: SINGLE WAVELENGTH                              
REMARK 200 METHOD USED TO DETERMINE THE STRUCTURE: MOLECULAR REPLACEMENT        
REMARK 200 SOFTWARE USED: NULL                                                  
REMARK 200 STARTING MODEL: NULL                                                 
REMARK 200                                                                      
REMARK 200 REMARK: NULL                                                         
REMARK 280                                                                      
REMARK 280 CRYSTAL                                                              
REMARK 280 SOLVENT CONTENT, VS   (%): 49.95                                     
REMARK 280 MATTHEWS COEFFICIENT, VM (ANGSTROMS**3/DA): 2.46                     
REMARK 280                                                                      
REMARK 280 CRYSTALLIZATION CONDITIONS: 0.1M NA CITRATE PH 5.6, 0.2M K/NA        
REMARK 280  TARTRATE, 2M (NH4)2SO4 , VAPOR DIFFUSION, SITTING DROP,             
REMARK 280  TEMPERATURE 277K                                                    
REMARK 290                                                                      
REMARK 290 CRYSTALLOGRAPHIC SYMMETRY                                            
REMARK 290 SYMMETRY OPERATORS FOR SPACE GROUP: P 21 21 21                       
REMARK 290                                                                      
REMARK 290      SYMOP   SYMMETRY                                                
REMARK 290     NNNMMM   OPERATOR                                                
REMARK 290       1555   X,Y,Z                                                   
REMARK 290       2555   -X+1/2,-Y,Z+1/2                                         
REMARK 290       3555   -X,Y+1/2,-Z+1/2                                         
REMARK 290       4555   X+1/2,-Y+1/2,-Z                                         
REMARK 290                                                                      
REMARK 290     WHERE NNN -> OPERATOR NUMBER                                     
REMARK 290           MMM -> TRANSLATION VECTOR                                  
REMARK 290                                                                      
REMARK 290 CRYSTALLOGRAPHIC SYMMETRY TRANSFORMATIONS                            
REMARK 290 THE FOLLOWING TRANSFORMATIONS OPERATE ON THE ATOM/HETATM             
REMARK 290 RECORDS IN THIS ENTRY TO PRODUCE CRYSTALLOGRAPHICALLY                
REMARK 290 RELATED MOLECULES.                                                   
REMARK 290   SMTRY1   1  1.000000  0.000000  0.000000        0.00000            
REMARK 290   SMTRY2   1  0.000000  1.000000  0.000000        0.00000            
REMARK 290   SMTRY3   1  0.000000  0.000000  1.000000        0.00000            
REMARK 290   SMTRY1   2 -1.000000  0.000000  0.000000       31.35200            
REMARK 290   SMTRY2   2  0.000000 -1.000000  0.000000        0.00000            
REMARK 290   SMTRY3   2  0.000000  0.000000  1.000000       65.12100            
REMARK 290   SMTRY1   3 -1.000000  0.000000  0.000000        0.00000            
REMARK 290   SMTRY2   3  0.000000  1.000000  0.000000       47.15750            
REMARK 290   SMTRY3   3  0.000000  0.000000 -1.000000       65.12100            
REMARK 290   SMTRY1   4  1.000000  0.000000  0.000000       31.35200            
REMARK 290   SMTRY2   4  0.000000 -1.000000  0.000000       47.15750            
REMARK 290   SMTRY3   4  0.000000  0.000000 -1.000000        0.00000            
REMARK 290                                                                      
REMARK 290 REMARK: NULL                                                         
REMARK 300                                                                      
REMARK 300 BIOMOLECULE: 1, 2                                                    
REMARK 300 SEE REMARK 350 FOR THE AUTHOR PROVIDED AND/OR PROGRAM                
REMARK 300 GENERATED ASSEMBLY INFORMATION FOR THE STRUCTURE IN                  
REMARK 300 THIS ENTRY. THE REMARK MAY ALSO PROVIDE INFORMATION ON               
REMARK 300 BURIED SURFACE AREA.                                                 
REMARK 350                                                                      
REMARK 350 COORDINATES FOR A COMPLETE MULTIMER REPRESENTING THE KNOWN           
REMARK 350 BIOLOGICALLY SIGNIFICANT OLIGOMERIZATION STATE OF THE                
REMARK 350 MOLECULE CAN BE GENERATED BY APPLYING BIOMT TRANSFORMATIONS          
REMARK 350 GIVEN BELOW.  BOTH NON-CRYSTALLOGRAPHIC AND                          
REMARK 350 CRYSTALLOGRAPHIC OPERATIONS ARE GIVEN.                               
REMARK 350                                                                      
REMARK 350 BIOMOLECULE: 1                                                       
REMARK 350 AUTHOR DETERMINED BIOLOGICAL UNIT: MONOMERIC                         
REMARK 350 APPLY THE FOLLOWING TO CHAINS: A                                     
REMARK 350   BIOMT1   1  1.000000  0.000000  0.000000        0.00000            
REMARK 350   BIOMT2   1  0.000000  1.000000  0.000000        0.00000            
REMARK 350   BIOMT3   1  0.000000  0.000000  1.000000        0.00000            
REMARK 350                                                                      
REMARK 350 BIOMOLECULE: 2                                                       
REMARK 350 AUTHOR DETERMINED BIOLOGICAL UNIT: MONOMERIC                         
REMARK 350 APPLY THE FOLLOWING TO CHAINS: B                                     
REMARK 350   BIOMT1   1  1.000000  0.000000  0.000000        0.00000            
REMARK 350   BIOMT2   1  0.000000  1.000000  0.000000        0.00000            
REMARK 350   BIOMT3   1  0.000000  0.000000  1.000000        0.00000            
REMARK 465                                                                      
REMARK 465 MISSING RESIDUES                                                     
REMARK 465 THE FOLLOWING RESIDUES WERE NOT LOCATED IN THE                       
REMARK 465 EXPERIMENT. (M=MODEL NUMBER; RES=RESIDUE NAME; C=CHAIN               
REMARK 465 IDENTIFIER; SSSEQ=SEQUENCE NUMBER; I=INSERTION CODE.)                
REMARK 465                                                                      
REMARK 465   M RES C SSSEQI                                                     
REMARK 465     MET A   -11                                                      
REMARK 465     GLY A   -10                                                      
REMARK 465     SER A    -9                                                      
REMARK 465     ASP A    -8                                                      
REMARK 465     ILE A   181                                                      
REMARK 465     SER A   219                                                      
REMARK 465     ALA A   220                                                      
REMARK 465     GLY A   221                                                      
REMARK 465     THR A   222                                                      
REMARK 465     MET B   -11                                                      
REMARK 465     GLY B   -10                                                      
REMARK 465     SER B    -9                                                      
REMARK 465     ASP B    -8                                                      
REMARK 465     LYS B    -7                                                      
REMARK 465     ILE B    -6                                                      
REMARK 465     HIS B    -5                                                      
REMARK 465     GLY B   138                                                      
REMARK 465     ASP B   139                                                      
REMARK 465     ASP B   140                                                      
REMARK 465     GLU B   239                                                      
REMARK 500                                                                      
REMARK 500 GEOMETRY AND STEREOCHEMISTRY                                         
REMARK 500 SUBTOPIC: CLOSE CONTACTS IN SAME ASYMMETRIC UNIT                     
REMARK 500                                                                      
REMARK 500 THE FOLLOWING ATOMS ARE IN CLOSE CONTACT.                            
REMARK 500                                                                      
REMARK 500  ATM1  RES C  SSEQI   ATM2  RES C  SSEQI           DISTANCE          
REMARK 500   O    HOH B   765     O    HOH B   796              1.84            
REMARK 500   CD1  LEU A    65     O    HOH A   673              2.04            
REMARK 500   OD1  ASP B    62     O    HOH B   701              2.16            
REMARK 500                                                                      
REMARK 500 REMARK: NULL                                                         
REMARK 500                                                                      
REMARK 500 GEOMETRY AND STEREOCHEMISTRY                                         
REMARK 500 SUBTOPIC: TORSION ANGLES                                             
REMARK 500                                                                      
REMARK 500 TORSION ANGLES OUTSIDE THE EXPECTED RAMACHANDRAN REGIONS:            
REMARK 500 (M=MODEL NUMBER; RES=RESIDUE NAME; C=CHAIN IDENTIFIER;               
REMARK 500 SSEQ=SEQUENCE NUMBER; I=INSERTION CODE).                             
REMARK 500                                                                      
REMARK 500 STANDARD TABLE:                                                      
REMARK 500 FORMAT:(10X,I3,1X,A3,1X,A1,I4,A1,4X,F7.2,3X,F7.2)                    
REMARK 500                                                                      
REMARK 500 EXPECTED VALUES: GJ KLEYWEGT AND TA JONES (1996). PHI/PSI-           
REMARK 500 CHOLOGY: RAMACHANDRAN REVISITED. STRUCTURE 4, 1395 - 1400            
REMARK 500                                                                      
REMARK 500  M RES CSSEQI        PSI       PHI                                   
REMARK 500    ASN A 165       -3.00     70.63                                   
REMARK 500    HIS A 193       22.99   -148.07                                   
REMARK 500    SER A 276      -29.05   -145.41                                   
REMARK 500    PHE A 299       70.31     34.20                                   
REMARK 500    PRO A 300     -161.79    -78.17                                   
REMARK 500    MET A 327       43.17    -76.48                                   
REMARK 500    GLN B   2      -10.18    100.11                                   
REMARK 500    PHE B   4      -12.55    -44.39                                   
REMARK 500    HIS B 193       27.93   -144.52                                   
REMARK 500    SER B 241       73.24   -150.85                                   
REMARK 500    SER B 276      -31.75   -142.61                                   
REMARK 500    PHE B 299       65.51     39.01                                   
REMARK 500    PRO B 300     -165.26    -69.96                                   
REMARK 500    MET B 327       38.28    -88.75                                   
REMARK 500                                                                      
REMARK 500 REMARK: NULL                                                         
REMARK 500                                                                      
REMARK 500 GEOMETRY AND STEREOCHEMISTRY                                         
REMARK 500 SUBTOPIC: CHIRAL CENTERS                                             
REMARK 500                                                                      
REMARK 500 UNEXPECTED CONFIGURATION OF THE FOLLOWING CHIRAL                     
REMARK 500 CENTER(S) USING IMPROPER CA--C--CB--N CHIRALITY                      
REMARK 500 FOR AMINO ACIDS AND C1'--O4'--N1(N9)--C2' FOR                        
REMARK 500 NUCLEIC ACIDS OR EQUIVALENT ANGLE                                    
REMARK 500 M=MODEL NUMBER; RES=RESIDUE NAME; C=CHAIN                            
REMARK 500 IDENTIFIER; SSEQ=SEQUENCE NUMBER; I=INSERTION CODE                   
REMARK 500                                                                      
REMARK 500 STANDARD TABLE:                                                      
REMARK 500 FORMAT: (10X,I3,1X,A3,1X,A1,I4,A1,6X,F5.1,6X,A1,10X,A1,3X,A16)       
REMARK 500                                                                      
REMARK 500  M RES CSSEQI    IMPROPER   EXPECTED   FOUND DETAILS                 
REMARK 500    HIS A 233        18.7      L          L   OUTSIDE RANGE           
REMARK 500                                                                      
REMARK 500 REMARK: NULL                                                         
REMARK 620                                                                      
REMARK 620 METAL COORDINATION                                                   
REMARK 620 (M=MODEL NUMBER; RES=RESIDUE NAME; C=CHAIN IDENTIFIER;               
REMARK 620 SSEQ=SEQUENCE NUMBER; I=INSERTION CODE):                             
REMARK 620                                                                      
REMARK 620 COORDINATION ANGLES FOR:  M RES CSSEQI METAL                         
REMARK 620                              MN A 554  MN                            
REMARK 620 N RES CSSEQI ATOM                                                    
REMARK 620 1 ASP A 281   OD1                                                    
REMARK 620 2 ASP A 295   OD2  87.7                                              
REMARK 620 3 SO4 A 552   O4   99.3  88.3                                        
REMARK 620 4 ADP A 557   O1A  97.4  92.2 163.2                                  
REMARK 620 5 ADP A 557   O1B 179.1  92.4  79.7  83.5                            
REMARK 620 6 HOH A 618   O    90.2 177.2  90.3  89.9  89.6                      
REMARK 620 N                    1     2     3     4     5                       
REMARK 620                                                                      
REMARK 620 COORDINATION ANGLES FOR:  M RES CSSEQI METAL                         
REMARK 620                              MN A 553  MN                            
REMARK 620 N RES CSSEQI ATOM                                                    
REMARK 620 1 ASP A 295   OD2                                                    
REMARK 620 2 SO4 A 552   O2   93.4                                              
REMARK 620 3 HOH A 807   O   141.4 123.8                                        
REMARK 620 4 ADP A 557   O3B  89.5  97.8  94.5                                  
REMARK 620 5 ASP A 295   OD1  54.9 146.5  86.6  92.8                            
REMARK 620 6 ASN A 297   ND2  90.7  82.7  85.0 179.5  87.0                      
REMARK 620 N                    1     2     3     4     5                       
REMARK 620                                                                      
REMARK 620 COORDINATION ANGLES FOR:  M RES CSSEQI METAL                         
REMARK 620                              MN B 555  MN                            
REMARK 620 N RES CSSEQI ATOM                                                    
REMARK 620 1 ASP B 281   OD1                                                    
REMARK 620 2 ASP B 295   OD1  95.1                                              
REMARK 620 3 SO4 B 548   O1  102.6  86.8                                        
REMARK 620 4 HOH B 629   O    90.3 172.7  87.2                                  
REMARK 620 5 ADP B 558   O1A  95.1  91.1 162.3  93.4                            
REMARK 620 6 ADP B 558   O1B 176.9  88.0  77.8  86.6  84.5                      
REMARK 620 N                    1     2     3     4     5                       
REMARK 620                                                                      
REMARK 620 COORDINATION ANGLES FOR:  M RES CSSEQI METAL                         
REMARK 620                              MN B 556  MN                            
REMARK 620 N RES CSSEQI ATOM                                                    
REMARK 620 1 ASP B 295   OD1                                                    
REMARK 620 2 SO4 B 548   O3   91.7                                              
REMARK 620 3 HOH B 772   O   141.9 125.2                                        
REMARK 620 4 ADP B 558   O3B  89.6  99.3  92.9                                  
REMARK 620 5 ASP B 295   OD2  58.3 145.9  83.7  96.4                            
REMARK 620 6 ASN B 297   ND2  93.1  79.1  85.9 176.9  86.3                      
REMARK 620 N                    1     2     3     4     5                       
REMARK 800                                                                      
REMARK 800 SITE                                                                 
REMARK 800 SITE_IDENTIFIER: AC1                                                 
REMARK 800 EVIDENCE_CODE: SOFTWARE                                              
REMARK 800 SITE_DESCRIPTION: BINDING SITE FOR RESIDUE SO4 B 541                 
REMARK 800                                                                      
REMARK 800 SITE_IDENTIFIER: AC2                                                 
REMARK 800 EVIDENCE_CODE: SOFTWARE                                              
REMARK 800 SITE_DESCRIPTION: BINDING SITE FOR RESIDUE SO4 A 542                 
REMARK 800                                                                      
REMARK 800 SITE_IDENTIFIER: AC3                                                 
REMARK 800 EVIDENCE_CODE: SOFTWARE                                              
REMARK 800 SITE_DESCRIPTION: BINDING SITE FOR RESIDUE SO4 A 543                 
REMARK 800                                                                      
REMARK 800 SITE_IDENTIFIER: AC4                                                 
REMARK 800 EVIDENCE_CODE: SOFTWARE                                              
REMARK 800 SITE_DESCRIPTION: BINDING SITE FOR RESIDUE SO4 B 544                 
REMARK 800                                                                      
REMARK 800 SITE_IDENTIFIER: AC5                                                 
REMARK 800 EVIDENCE_CODE: SOFTWARE                                              
REMARK 800 SITE_DESCRIPTION: BINDING SITE FOR RESIDUE SO4 B 545                 
REMARK 800                                                                      
REMARK 800 SITE_IDENTIFIER: AC6                                                 
REMARK 800 EVIDENCE_CODE: SOFTWARE                                              
REMARK 800 SITE_DESCRIPTION: BINDING SITE FOR RESIDUE SO4 A 546                 
REMARK 800                                                                      
REMARK 800 SITE_IDENTIFIER: AC7                                                 
REMARK 800 EVIDENCE_CODE: SOFTWARE                                              
REMARK 800 SITE_DESCRIPTION: BINDING SITE FOR RESIDUE SO4 B 547                 
REMARK 800                                                                      
REMARK 800 SITE_IDENTIFIER: AC8                                                 
REMARK 800 EVIDENCE_CODE: SOFTWARE                                              
REMARK 800 SITE_DESCRIPTION: BINDING SITE FOR RESIDUE SO4 B 548                 
REMARK 800                                                                      
REMARK 800 SITE_IDENTIFIER: AC9                                                 
REMARK 800 EVIDENCE_CODE: SOFTWARE                                              
REMARK 800 SITE_DESCRIPTION: BINDING SITE FOR RESIDUE SO4 B 549                 
REMARK 800                                                                      
REMARK 800 SITE_IDENTIFIER: BC1                                                 
REMARK 800 EVIDENCE_CODE: SOFTWARE                                              
REMARK 800 SITE_DESCRIPTION: BINDING SITE FOR RESIDUE SO4 B 550                 
REMARK 800                                                                      
REMARK 800 SITE_IDENTIFIER: BC2                                                 
REMARK 800 EVIDENCE_CODE: SOFTWARE                                              
REMARK 800 SITE_DESCRIPTION: BINDING SITE FOR RESIDUE SO4 A 551                 
REMARK 800                                                                      
REMARK 800 SITE_IDENTIFIER: BC3                                                 
REMARK 800 EVIDENCE_CODE: SOFTWARE                                              
REMARK 800 SITE_DESCRIPTION: BINDING SITE FOR RESIDUE SO4 A 552                 
REMARK 800                                                                      
REMARK 800 SITE_IDENTIFIER: BC4                                                 
REMARK 800 EVIDENCE_CODE: SOFTWARE                                              
REMARK 800 SITE_DESCRIPTION: BINDING SITE FOR RESIDUE MN A 553                  
REMARK 800                                                                      
REMARK 800 SITE_IDENTIFIER: BC5                                                 
REMARK 800 EVIDENCE_CODE: SOFTWARE                                              
REMARK 800 SITE_DESCRIPTION: BINDING SITE FOR RESIDUE MN A 554                  
REMARK 800                                                                      
REMARK 800 SITE_IDENTIFIER: BC6                                                 
REMARK 800 EVIDENCE_CODE: SOFTWARE                                              
REMARK 800 SITE_DESCRIPTION: BINDING SITE FOR RESIDUE MN B 555                  
REMARK 800                                                                      
REMARK 800 SITE_IDENTIFIER: BC7                                                 
REMARK 800 EVIDENCE_CODE: SOFTWARE                                              
REMARK 800 SITE_DESCRIPTION: BINDING SITE FOR RESIDUE MN B 556                  
REMARK 800                                                                      
REMARK 800 SITE_IDENTIFIER: BC8                                                 
REMARK 800 EVIDENCE_CODE: SOFTWARE                                              
REMARK 800 SITE_DESCRIPTION: BINDING SITE FOR RESIDUE ADP A 557                 
REMARK 800                                                                      
REMARK 800 SITE_IDENTIFIER: BC9                                                 
REMARK 800 EVIDENCE_CODE: SOFTWARE                                              
REMARK 800 SITE_DESCRIPTION: BINDING SITE FOR RESIDUE ADP B 558                 
DBREF  2QB5 A    1   335  UNP    Q13572   ITPK1_HUMAN      1    335             
DBREF  2QB5 B    1   335  UNP    Q13572   ITPK1_HUMAN      1    335             
SEQADV 2QB5 MET A  -11  UNP  Q13572              EXPRESSION TAG                 
SEQADV 2QB5 GLY A  -10  UNP  Q13572              EXPRESSION TAG                 
SEQADV 2QB5 SER A   -9  UNP  Q13572              EXPRESSION TAG                 
SEQADV 2QB5 ASP A   -8  UNP  Q13572              EXPRESSION TAG                 
SEQADV 2QB5 LYS A   -7  UNP  Q13572              EXPRESSION TAG                 
SEQADV 2QB5 ILE A   -6  UNP  Q13572              EXPRESSION TAG                 
SEQADV 2QB5 HIS A   -5  UNP  Q13572              EXPRESSION TAG                 
SEQADV 2QB5 HIS A   -4  UNP  Q13572              EXPRESSION TAG                 
SEQADV 2QB5 HIS A   -3  UNP  Q13572              EXPRESSION TAG                 
SEQADV 2QB5 HIS A   -2  UNP  Q13572              EXPRESSION TAG                 
SEQADV 2QB5 HIS A   -1  UNP  Q13572              EXPRESSION TAG                 
SEQADV 2QB5 HIS A    0  UNP  Q13572              EXPRESSION TAG                 
SEQADV 2QB5 MET B  -11  UNP  Q13572              EXPRESSION TAG                 
SEQADV 2QB5 GLY B  -10  UNP  Q13572              EXPRESSION TAG                 
SEQADV 2QB5 SER B   -9  UNP  Q13572              EXPRESSION TAG                 
SEQADV 2QB5 ASP B   -8  UNP  Q13572              EXPRESSION TAG                 
SEQADV 2QB5 LYS B   -7  UNP  Q13572              EXPRESSION TAG                 
SEQADV 2QB5 ILE B   -6  UNP  Q13572              EXPRESSION TAG                 
SEQADV 2QB5 HIS B   -5  UNP  Q13572              EXPRESSION TAG                 
SEQADV 2QB5 HIS B   -4  UNP  Q13572              EXPRESSION TAG                 
SEQADV 2QB5 HIS B   -3  UNP  Q13572              EXPRESSION TAG                 
SEQADV 2QB5 HIS B   -2  UNP  Q13572              EXPRESSION TAG                 
SEQADV 2QB5 HIS B   -1  UNP  Q13572              EXPRESSION TAG                 
SEQADV 2QB5 HIS B    0  UNP  Q13572              EXPRESSION TAG                 
SEQRES   1 A  347  MET GLY SER ASP LYS ILE HIS HIS HIS HIS HIS HIS MET          
SEQRES   2 A  347  GLN THR PHE LEU LYS GLY LYS ARG VAL GLY TYR TRP LEU          
SEQRES   3 A  347  SER GLU LYS LYS ILE LYS LYS LEU ASN PHE GLN ALA PHE          
SEQRES   4 A  347  ALA GLU LEU CYS ARG LYS ARG GLY MET GLU VAL VAL GLN          
SEQRES   5 A  347  LEU ASN LEU SER ARG PRO ILE GLU GLU GLN GLY PRO LEU          
SEQRES   6 A  347  ASP VAL ILE ILE HIS LYS LEU THR ASP VAL ILE LEU GLU          
SEQRES   7 A  347  ALA ASP GLN ASN ASP SER GLN SER LEU GLU LEU VAL HIS          
SEQRES   8 A  347  ARG PHE GLN GLU TYR ILE ASP ALA HIS PRO GLU THR ILE          
SEQRES   9 A  347  VAL LEU ASP PRO LEU PRO ALA ILE ARG THR LEU LEU ASP          
SEQRES  10 A  347  ARG SER LYS SER TYR GLU LEU ILE ARG LYS ILE GLU ALA          
SEQRES  11 A  347  TYR MET GLU ASP ASP ARG ILE CYS SER PRO PRO PHE MET          
SEQRES  12 A  347  GLU LEU THR SER LEU CYS GLY ASP ASP THR MET ARG LEU          
SEQRES  13 A  347  LEU GLU LYS ASN GLY LEU THR PHE PRO PHE ILE CYS LYS          
SEQRES  14 A  347  THR ARG VAL ALA HIS GLY THR ASN SER HIS GLU MET ALA          
SEQRES  15 A  347  ILE VAL PHE ASN GLN GLU GLY LEU ASN ALA ILE GLN PRO          
SEQRES  16 A  347  PRO CYS VAL VAL GLN ASN PHE ILE ASN HIS ASN ALA VAL          
SEQRES  17 A  347  LEU TYR LYS VAL PHE VAL VAL GLY GLU SER TYR THR VAL          
SEQRES  18 A  347  VAL GLN ARG PRO SER LEU LYS ASN PHE SER ALA GLY THR          
SEQRES  19 A  347  SER ASP ARG GLU SER ILE PHE PHE ASN SER HIS ASN VAL          
SEQRES  20 A  347  SER LYS PRO GLU SER SER SER VAL LEU THR GLU LEU ASP          
SEQRES  21 A  347  LYS ILE GLU GLY VAL PHE GLU ARG PRO SER ASP GLU VAL          
SEQRES  22 A  347  ILE ARG GLU LEU SER ARG ALA LEU ARG GLN ALA LEU GLY          
SEQRES  23 A  347  VAL SER LEU PHE GLY ILE ASP ILE ILE ILE ASN ASN GLN          
SEQRES  24 A  347  THR GLY GLN HIS ALA VAL ILE ASP ILE ASN ALA PHE PRO          
SEQRES  25 A  347  GLY TYR GLU GLY VAL SER GLU PHE PHE THR ASP LEU LEU          
SEQRES  26 A  347  ASN HIS ILE ALA THR VAL LEU GLN GLY GLN SER THR ALA          
SEQRES  27 A  347  MET ALA ALA THR GLY ASP VAL ALA LEU                          
SEQRES   1 B  347  MET GLY SER ASP LYS ILE HIS HIS HIS HIS HIS HIS MET          
SEQRES   2 B  347  GLN THR PHE LEU LYS GLY LYS ARG VAL GLY TYR TRP LEU          
SEQRES   3 B  347  SER GLU LYS LYS ILE LYS LYS LEU ASN PHE GLN ALA PHE          
SEQRES   4 B  347  ALA GLU LEU CYS ARG LYS ARG GLY MET GLU VAL VAL GLN          
SEQRES   5 B  347  LEU ASN LEU SER ARG PRO ILE GLU GLU GLN GLY PRO LEU          
SEQRES   6 B  347  ASP VAL ILE ILE HIS LYS LEU THR ASP VAL ILE LEU GLU          
SEQRES   7 B  347  ALA ASP GLN ASN ASP SER GLN SER LEU GLU LEU VAL HIS          
SEQRES   8 B  347  ARG PHE GLN GLU TYR ILE ASP ALA HIS PRO GLU THR ILE          
SEQRES   9 B  347  VAL LEU ASP PRO LEU PRO ALA ILE ARG THR LEU LEU ASP          
SEQRES  10 B  347  ARG SER LYS SER TYR GLU LEU ILE ARG LYS ILE GLU ALA          
SEQRES  11 B  347  TYR MET GLU ASP ASP ARG ILE CYS SER PRO PRO PHE MET          
SEQRES  12 B  347  GLU LEU THR SER LEU CYS GLY ASP ASP THR MET ARG LEU          
SEQRES  13 B  347  LEU GLU LYS ASN GLY LEU THR PHE PRO PHE ILE CYS LYS          
SEQRES  14 B  347  THR ARG VAL ALA HIS GLY THR ASN SER HIS GLU MET ALA          
SEQRES  15 B  347  ILE VAL PHE ASN GLN GLU GLY LEU ASN ALA ILE GLN PRO          
SEQRES  16 B  347  PRO CYS VAL VAL GLN ASN PHE ILE ASN HIS ASN ALA VAL          
SEQRES  17 B  347  LEU TYR LYS VAL PHE VAL VAL GLY GLU SER TYR THR VAL          
SEQRES  18 B  347  VAL GLN ARG PRO SER LEU LYS ASN PHE SER ALA GLY THR          
SEQRES  19 B  347  SER ASP ARG GLU SER ILE PHE PHE ASN SER HIS ASN VAL          
SEQRES  20 B  347  SER LYS PRO GLU SER SER SER VAL LEU THR GLU LEU ASP          
SEQRES  21 B  347  LYS ILE GLU GLY VAL PHE GLU ARG PRO SER ASP GLU VAL          
SEQRES  22 B  347  ILE ARG GLU LEU SER ARG ALA LEU ARG GLN ALA LEU GLY          
SEQRES  23 B  347  VAL SER LEU PHE GLY ILE ASP ILE ILE ILE ASN ASN GLN          
SEQRES  24 B  347  THR GLY GLN HIS ALA VAL ILE ASP ILE ASN ALA PHE PRO          
SEQRES  25 B  347  GLY TYR GLU GLY VAL SER GLU PHE PHE THR ASP LEU LEU          
SEQRES  26 B  347  ASN HIS ILE ALA THR VAL LEU GLN GLY GLN SER THR ALA          
SEQRES  27 B  347  MET ALA ALA THR GLY ASP VAL ALA LEU                          
HET    SO4  B 541       5                                                       
HET    SO4  A 542       5                                                       
HET    SO4  A 543       5                                                       
HET    SO4  B 544       5                                                       
HET    SO4  B 545       5                                                       
HET    SO4  A 546       5                                                       
HET    SO4  B 547       5                                                       
HET    SO4  B 548       5                                                       
HET    SO4  B 549       5                                                       
HET    SO4  B 550       5                                                       
HET    SO4  A 551       5                                                       
HET    SO4  A 552       5                                                       
HET     MN  A 553       1                                                       
HET     MN  A 554       1                                                       
HET     MN  B 555       1                                                       
HET     MN  B 556       1                                                       
HET    ADP  A 557      27                                                       
HET    ADP  B 558      27                                                       
HETNAM     SO4 SULFATE ION                                                      
HETNAM      MN MANGANESE (II) ION                                               
HETNAM     ADP ADENOSINE-5'-DIPHOSPHATE                                         
FORMUL   3  SO4    12(O4 S 2-)                                                  
FORMUL  15   MN    4(MN 2+)                                                     
FORMUL  19  ADP    2(C10 H15 N5 O10 P2)                                         
FORMUL  21  HOH   *527(H2 O)                                                    
HELIX    1   1 HIS A   -1  LEU A    5  1                                   7
HELIX    2   2 GLU A   16  LEU A   22  1                                   7
HELIX    3   3 PHE A   24  ARG A   34  1                                  11
HELIX    4   4 GLU A   48  GLN A   50  1                                   3
HELIX    5   5 THR A   61  ASP A   68  1                                   8
HELIX    6   6 SER A   72  ALA A   87  1                                  16
HELIX    7   7 LEU A   97  LEU A  104  1                                   8
HELIX    8   8 ARG A  106  MET A  120  1                                  15
HELIX    9   9 THR A  141  ASN A  148  1                                   8
HELIX   10  10 GLN A  175  ASN A  179  1                                   5
HELIX   11  11 SER A  232  ASN A  234  1                                   3
HELIX   12  12 VAL A  243  THR A  245  1                                   3
HELIX   13  13 ASP A  259  LEU A  273  1                                  15
HELIX   14  14 PHE A  308  SER A  324  1                                  17
HELIX   15  15 GLU B   16  LYS B   21  1                                   6
HELIX   16  16 PHE B   24  LYS B   33  1                                  10
HELIX   17  17 GLU B   48  GLN B   50  1                                   3
HELIX   18  18 THR B   61  ASP B   68  1                                   8
HELIX   19  19 SER B   72  ALA B   87  1                                  16
HELIX   20  20 LEU B   97  LEU B  103  1                                   7
HELIX   21  21 ARG B  106  MET B  120  1                                  15
HELIX   22  22 MET B  142  LYS B  147  1                                   6
HELIX   23  23 GLU B  176  LEU B  178  1                                   3
HELIX   24  24 SER B  232  ASN B  234  1                                   3
HELIX   25  25 VAL B  243  THR B  245  1                                   3
HELIX   26  26 ASP B  259  LEU B  273  1                                  15
HELIX   27  27 PHE B  308  SER B  324  1                                  17
SHEET    1   1 1 ARG A   9  TRP A  13  0
SHEET    2   2 1 GLU A  37  GLN A  40  0
SHEET    3   3 1 VAL A  55  HIS A  58  0
SHEET    4   4 1 ILE A  92  LEU A  94  0
SHEET    5   5 1 PHE A 130  LEU A 133  0
SHEET    6   6 1 PHE A 154  THR A 158  0
SHEET    7   7 1 GLU A 168  VAL A 172  0
SHEET    8   8 1 CYS A 185  ASN A 189  0
SHEET    9   9 1 VAL A 196  VAL A 203  0
SHEET   10  10 1 SER A 206  PRO A 213  0
SHEET   11  11 1 ILE A 228  ASN A 231  0
SHEET   12  12 1 LEU A 277  ILE A 284  0
SHEET   13  13 1 HIS A 291  ALA A 298  0
SHEET   14  14 1 ARG B   9  TRP B  13  0
SHEET   15  15 1 GLU B  37  GLN B  40  0
SHEET   16  16 1 VAL B  55  HIS B  58  0
SHEET   17  17 1 ILE B  92  LEU B  94  0
SHEET   18  18 1 PHE B 130  LEU B 133  0
SHEET   19  19 1 PHE B 154  THR B 158  0
SHEET   20  20 1 GLU B 168  VAL B 172  0
SHEET   21  21 1 CYS B 185  ASN B 189  0
SHEET   22  22 1 VAL B 196  VAL B 203  0
SHEET   23  23 1 SER B 206  PRO B 213  0
SHEET   24  24 1 ILE B 228  ASN B 231  0
SHEET   25  25 1 LEU B 277  ILE B 284  0
SHEET   26  26 1 HIS B 291  ALA B 298  0
LINK         OD1 ASP A 281                MN    MN A 554     1555   1555  2.06  
LINK         OD2 ASP A 295                MN    MN A 553     1555   1555  2.36  
LINK         OD2 ASP A 295                MN    MN A 554     1555   1555  2.08  
LINK         OD1 ASP B 281                MN    MN B 555     1555   1555  2.00  
LINK         OD1 ASP B 295                MN    MN B 556     1555   1555  2.15  
LINK         OD1 ASP B 295                MN    MN B 555     1555   1555  2.12  
LINK         O1  SO4 B 548                MN    MN B 555     1555   1555  2.24  
LINK         O3  SO4 B 548                MN    MN B 556     1555   1555  2.21  
LINK         O2  SO4 A 552                MN    MN A 553     1555   1555  2.17  
LINK         O4  SO4 A 552                MN    MN A 554     1555   1555  2.23  
LINK        MN    MN A 553                 O   HOH A 807     1555   1555  2.21  
LINK        MN    MN A 553                 O3B ADP A 557     1555   1555  2.17  
LINK        MN    MN A 554                 O1A ADP A 557     1555   1555  2.07  
LINK        MN    MN A 554                 O1B ADP A 557     1555   1555  2.22  
LINK        MN    MN A 554                 O   HOH A 618     1555   1555  2.02  
LINK        MN    MN B 555                 O   HOH B 629     1555   1555  2.09  
LINK        MN    MN B 555                 O1A ADP B 558     1555   1555  2.00  
LINK        MN    MN B 555                 O1B ADP B 558     1555   1555  2.05  
LINK        MN    MN B 556                 O   HOH B 772     1555   1555  1.96  
LINK        MN    MN B 556                 O3B ADP B 558     1555   1555  2.00  
LINK         OD2 ASP B 295                MN    MN B 556     1555   1555  2.44  
LINK        MN    MN A 553                 OD1 ASP A 295     1555   1555  2.54  
LINK        MN    MN A 553                 ND2 ASN A 297     1555   1555  2.12  
LINK        MN    MN B 556                 ND2 ASN B 297     1555   1555  2.26  
CISPEP   1 GLY A   51    PRO A   52          0         0.10                     
CISPEP   2 LEU A   94    ASP A   95          0         4.48                     
CISPEP   3 PHE A  152    PRO A  153          0        -4.44                     
CISPEP   4 PRO A  183    PRO A  184          0        -1.49                     
CISPEP   5 MET B    1    GLN B    2          0         6.30                     
CISPEP   6 GLY B   51    PRO B   52          0         1.96                     
CISPEP   7 LEU B   94    ASP B   95          0         7.06                     
CISPEP   8 PHE B  152    PRO B  153          0        -2.95                     
CISPEP   9 PRO B  183    PRO B  184          0        -4.98                     
SITE     1 AC1  9 LYS B 199  PHE B 201  ARG B 212  PRO B 300                    
SITE     2 AC1  9 GLY B 301  GLU B 303  HOH B 591  HOH B 702                    
SITE     3 AC1  9 HOH B 782                                                     
SITE     1 AC2 10 LYS A 199  PHE A 201  ARG A 212  LYS A 237                    
SITE     2 AC2 10 PRO A 300  GLY A 301  TYR A 302  GLU A 303                    
SITE     3 AC2 10 HOH A 803  HOH A 814                                          
SITE     1 AC3  7 GLY A 163  THR A 164  ASN A 165  SER A 166                    
SITE     2 AC3  7 HIS A 167  ASN A 231  HIS A 233                               
SITE     1 AC4  6 ARG A 263  ARG A 267  HOH A 699  ARG B 263                    
SITE     2 AC4  6 ARG B 267  HOH B 655                                          
SITE     1 AC5  6 GLY B 163  ASN B 165  SER B 166  HIS B 167                    
SITE     2 AC5  6 GLU B 168  ASN B 231                                          
SITE     1 AC6  4 LYS A  18  LYS A  59  HIS A 162  HOH A 772                    
SITE     1 AC7  6 SER B 258  ASP B 259  GLU B 260  HOH B 712                    
SITE     2 AC7  6 HOH B 725  HOH B 757                                          
SITE     1 AC8 11 LYS B 199  HIS B 233  ASP B 281  ASP B 295                    
SITE     2 AC8 11 ASN B 297   MN B 555   MN B 556  ADP B 558                    
SITE     3 AC8 11 HOH B 591  HOH B 629  HOH B 782                               
SITE     1 AC9  5 LYS B  18  LYS B  59  HIS B 162  HOH B 668                    
SITE     2 AC9  5 HOH B 795                                                     
SITE     1 BC1  5 VAL B 209  VAL B 210  GLN B 211  ARG B 256                    
SITE     2 BC1  5 HOH B 674                                                     
SITE     1 BC2  4 SER A 258  ASP A 259  GLU A 260  HOH A 590                    
SITE     1 BC3 11 LYS A 199  ASP A 281  ASP A 295  ASN A 297                    
SITE     2 BC3 11  MN A 553   MN A 554  ADP A 557  HOH A 618                    
SITE     3 BC3 11 HOH A 771  HOH A 803  HOH A 804                               
SITE     1 BC4  5 ASP A 295  ASN A 297  SO4 A 552  ADP A 557                    
SITE     2 BC4  5 HOH A 807                                                     
SITE     1 BC5  5 ASP A 281  ASP A 295  SO4 A 552  ADP A 557                    
SITE     2 BC5  5 HOH A 618                                                     
SITE     1 BC6  5 ASP B 281  ASP B 295  SO4 B 548  ADP B 558                    
SITE     2 BC6  5 HOH B 629                                                     
SITE     1 BC7  5 ASP B 295  ASN B 297  SO4 B 548  ADP B 558                    
SITE     2 BC7  5 HOH B 772                                                     
SITE     1 BC8 24 ARG A 106  ILE A 155  LYS A 157  HIS A 167                    
SITE     2 BC8 24 MET A 169  GLN A 188  ASN A 189  PHE A 190                    
SITE     3 BC8 24 ILE A 191  HIS A 193  LEU A 197  SER A 214                    
SITE     4 BC8 24 LEU A 215  SER A 232  SER A 236  ASP A 281                    
SITE     5 BC8 24 ILE A 294  ASP A 295  SO4 A 552   MN A 553                    
SITE     6 BC8 24  MN A 554  HOH A 584  HOH A 618  HOH A 771                    
SITE     1 BC9 24 ARG B 106  ILE B 155  LYS B 157  HIS B 167                    
SITE     2 BC9 24 MET B 169  GLN B 188  ASN B 189  PHE B 190                    
SITE     3 BC9 24 ILE B 191  HIS B 193  LEU B 197  SER B 214                    
SITE     4 BC9 24 LEU B 215  SER B 232  SER B 236  ASP B 281                    
SITE     5 BC9 24 ILE B 294  ASP B 295  SO4 B 548   MN B 555                    
SITE     6 BC9 24  MN B 556  HOH B 566  HOH B 629  HOH B 772                    
CRYST1   62.704   94.315  130.242  90.00  90.00  90.00 P 21 21 21    8          
ORIGX1      1.000000  0.000000  0.000000        0.00000                         
ORIGX2      0.000000  1.000000  0.000000        0.00000                         
ORIGX3      0.000000  0.000000  1.000000        0.00000                         
SCALE1      0.015948  0.000000  0.000000        0.00000                         
SCALE2      0.000000  0.010603  0.000000        0.00000                         
SCALE3      0.000000  0.000000  0.007678        0.00000                         
TER    5853      MN  B 556
HETATM 5854  PB  ADP B 558       1.640   3.778  -6.552  1.00 24.48           P
HETATM 5855  O1B ADP B 558       1.293   2.307  -6.830  1.00 19.70           O
HETATM 5856  O2B ADP B 558       1.166   4.805  -7.568  1.00 25.12           O
HETATM 5857  O3B ADP B 558       1.411   4.332  -5.142  1.00 20.78           O
HETATM 5858  PA  ADP B 558       4.469   2.879  -6.666  1.00 17.96           P
HETATM 5859  O1A ADP B 558       3.858   1.488  -6.444  1.00 18.00           O
HETATM 5860  O2A ADP B 558       5.544   3.442  -5.797  1.00 16.77           O
HETATM 5861  O3A ADP B 558       3.231   3.922  -6.739  1.00 21.82           O
HETATM 5862  O5' ADP B 558       5.105   3.008  -8.139  1.00 17.46           O
HETATM 5863  C5' ADP B 558       4.316   2.688  -9.280  1.00 14.04           C
HETATM 5864  C4' ADP B 558       5.075   1.733 -10.195  1.00 13.59           C
HETATM 5865  O4' ADP B 558       6.392   2.229 -10.488  1.00 15.54           O
HETATM 5866  C3' ADP B 558       5.372   0.424  -9.483  1.00 15.33           C
HETATM 5867  O3' ADP B 558       4.285  -0.487  -9.550  1.00 17.22           O
HETATM 5868  C2' ADP B 558       6.623  -0.081 -10.155  1.00 15.93           C
HETATM 5869  O2' ADP B 558       6.292  -0.582 -11.448  1.00 17.32           O
HETATM 5870  C1' ADP B 558       7.340   1.204 -10.474  1.00 13.49           C
HETATM 5871  N9  ADP B 558       8.319   1.637  -9.464  1.00 13.71           N
HETATM 5872  C8  ADP B 558       8.071   2.381  -8.391  1.00 12.28           C
HETATM 5873  N7  ADP B 558       9.203   2.597  -7.679  1.00 12.80           N
HETATM 5874  C5  ADP B 558      10.208   1.979  -8.348  1.00 10.15           C
HETATM 5875  C6  ADP B 558      11.645   1.873  -8.184  1.00 11.66           C
HETATM 5876  N6  ADP B 558      12.210   2.483  -7.137  1.00 12.80           N
HETATM 5877  N1  ADP B 558      12.331   1.163  -9.114  1.00 14.06           N
HETATM 5878  C2  ADP B 558      11.715   0.614 -10.193  1.00 13.28           C
HETATM 5879  N3  ADP B 558      10.386   0.687 -10.415  1.00 13.44           N
HETATM 5880  C4  ADP B 558       9.612   1.366  -9.545  1.00 11.40           C
CONECT 2315 5778
CONECT 2422 5776
CONECT 2423 5776 5778
CONECT 2439 5776
CONECT 5288 5850
CONECT 5409 5850 5852
CONECT 5410 5852
CONECT 5428 5852
CONECT 5772 5776
CONECT 5774 5778
CONECT 5776 6130 2422 2423 2439
CONECT 5776 5772 5783
CONECT 5778 5781 5785 5941 2315
CONECT 5778 2423 5774
CONECT 5785 5778
CONECT 5781 5778
CONECT 5783 5776
CONECT 5833 5850
CONECT 5835 5852
CONECT 5850 5855 5859 6229 5833
CONECT 5850 5288 5409
CONECT 5852 5410 5835 5428 5857
CONECT 5852 6372 5409
CONECT 5870 5865 5868 5871
CONECT 5878 5877 5879
CONECT 5868 5866 5869 5870
CONECT 5866 5864 5867 5868
CONECT 5880 5871 5874 5879
CONECT 5864 5863 5865 5866
CONECT 5874 5873 5875 5880
CONECT 5863 5862 5864
CONECT 5875 5874 5876 5877
CONECT 5872 5871 5873
CONECT 5877 5875 5878
CONECT 5879 5878 5880
CONECT 5876 5875
CONECT 5873 5872 5874
CONECT 5871 5870 5872 5880
CONECT 5859 5858
CONECT 5859 5850
CONECT 5855 5854
CONECT 5855 5850
CONECT 5869 5868
CONECT 5860 5858
CONECT 5856 5854
CONECT 5867 5866
CONECT 5861 5854 5858
CONECT 5857 5854
CONECT 5857 5852
CONECT 5865 5864 5870
CONECT 5862 5858 5863
CONECT 5858 5859 5860 5861 5862
CONECT 5854 5855 5856 5857 5861
CONECT 5941 5778
CONECT 6130 5776
CONECT 6229 5850
CONECT 6372 5852
END
