# Supplementary material for: Development of a 2,4-Diaminothiazole Series for the Treatment of Human African Trypanosomiasis Highlights the Importance of Static–Cidal Screening of Analogues
Source: J Med Chem. 2023 Jun 21;66(13):8896–916. doi: 10.1021/acs.jmedchem.3c00509 (PMC10350920; doi:10.1021/acs.jmedchem.3c00509)
Supplement: Supplementary file 5 — jm3c00509_si_005.pdb [file jm3c00509_si_005.pdb]

REMARK  Energy: -11.4102
REMARK  SimpleFitness: -11.4102
REMARK  FullFitness: -2301.1482
REMARK  InterFull: -52.0397
REMARK  IntraFull: -26.6743
REMARK  solvFull: -2546.51
REMARK  surfFull: 324.076
REMARK  extraFull: 0.0
REMARK  deltaGcompsolvpol: -2546.51
REMARK  deltaGcompsolvnonpol: 324.076
REMARK  deltaGprotsolvpol: -2557.45
REMARK  deltaGprotsolvnonpol: 325.591
REMARK  deltaGligsolvpol: -12.3853
REMARK  deltaGligsolvnonpol: 7.78458
REMARK  deltaGvdw: -52.0397
REMARK  deltaGelec: 0.0
REMARK  deltaG: -8.365192
REMARK  Cluster: 0
REMARK  ClusterRank: 0
ATOM   6557 C1   LIG     1      10.691  -3.199 -15.120  1.00  0.00      LIG  
ATOM   6558 C2   LIG     1       9.968  -2.108 -14.664  1.00  0.00      LIG  
ATOM   6559 C3   LIG     1      10.409  -1.413 -13.542  1.00  0.00      LIG  
ATOM   6560 C4   LIG     1      11.602  -1.763 -12.893  1.00  0.00      LIG  
ATOM   6561 C5   LIG     1      12.377  -2.792 -13.460  1.00  0.00      LIG  
ATOM   6562 C6   LIG     1      11.924  -3.501 -14.569  1.00  0.00      LIG  
ATOM   6563 C7   LIG     1      11.482  -0.271 -10.862  1.00  0.00      LIG  
ATOM   6564 C8   LIG     1      10.078   1.239  -9.552  1.00  0.00      LIG  
ATOM   6565 C9   LIG     1      11.428   1.271  -9.275  1.00  0.00      LIG  
ATOM   6566 N2   LIG     1      12.216   0.434 -10.023  1.00  0.00      LIG  
ATOM   6567 N1   LIG     1      12.047  -1.200 -11.675  1.00  0.00      LIG  
ATOM   6568 F1   LIG     1      10.155  -4.004 -16.042  1.00  0.00      LIG  
ATOM   6569 F2   LIG     1      12.670  -4.477 -15.109  1.00  0.00      LIG  
ATOM   6570 S1   LIG     1       9.790  -0.004 -10.694  1.00  0.00      LIG  
ATOM   6571 C10  LIG     1       8.995   1.997  -8.987  1.00  0.00      LIG  
ATOM   6572 C11  LIG     1       7.712   2.093  -9.780  1.00  0.00      LIG  
ATOM   6573 O1   LIG     1       9.106   2.622  -7.941  1.00  0.00      LIG  
ATOM   6574 C12  LIG     1       6.551   1.320  -9.162  1.00  0.00      LIG  
ATOM   6575 C13  LIG     1       6.895  -0.094  -8.737  1.00  0.00      LIG  
ATOM   6576 C14  LIG     1       5.466   1.219 -10.201  1.00  0.00      LIG  
ATOM   6577 O2   LIG     1       6.032   2.036  -8.043  1.00  0.00      LIG  
ATOM   6578 N3   LIG     1      12.019   2.062  -8.353  1.00  0.00      LIG  
ATOM   6579 H1   LIG     1       9.054  -1.825 -15.165  1.00  0.00      LIG  
ATOM   6580 H2   LIG     1       9.816  -0.581 -13.197  1.00  0.00      LIG  
ATOM   6581 H3   LIG     1      13.333  -3.069 -13.035  1.00  0.00      LIG  
ATOM   6582 H4   LIG     1      13.050  -1.349 -11.560  1.00  0.00      LIG  
ATOM   6583 H5   LIG     1       7.878   1.786 -10.815  1.00  0.00      LIG  
ATOM   6584 H6   LIG     1       7.459   3.157  -9.818  1.00  0.00      LIG  
ATOM   6585 H7   LIG     1       7.162  -0.706  -9.604  1.00  0.00      LIG  
ATOM   6586 H8   LIG     1       6.046  -0.559  -8.225  1.00  0.00      LIG  
ATOM   6587 H9   LIG     1       7.732  -0.095  -8.039  1.00  0.00      LIG  
ATOM   6588 H10  LIG     1       5.819   0.652 -11.068  1.00  0.00      LIG  
ATOM   6589 H11  LIG     1       5.161   2.210 -10.535  1.00  0.00      LIG  
ATOM   6590 H12  LIG     1       4.582   0.726  -9.787  1.00  0.00      LIG  
ATOM   6591 H13  LIG     1       5.217   1.575  -7.781  1.00  0.00      LIG  
ATOM   6592 H14  LIG     1      11.470   2.625  -7.705  1.00  0.00      LIG  
ATOM   6593 H15  LIG     1      13.005   1.970  -8.121  1.00  0.00      LIG  
