# Supplementary material for: Development of a 2,4-Diaminothiazole Series for the Treatment of Human African Trypanosomiasis Highlights the Importance of Static–Cidal Screening of Analogues
Source: J Med Chem. 2023 Jun 21;66(13):8896–916. doi: 10.1021/acs.jmedchem.3c00509 (PMC10350920; doi:10.1021/acs.jmedchem.3c00509)
Supplement: Supplementary file 6 — jm3c00509_si_006.pdb [file jm3c00509_si_006.pdb]

REMARK  Energy: 1.23475
REMARK  SimpleFitness: 1.23475
REMARK  FullFitness: -2289.585
REMARK  InterFull: -50.3777
REMARK  IntraFull: -17.1303
REMARK  solvFull: -2545.95
REMARK  surfFull: 323.873
REMARK  extraFull: 0.0
REMARK  deltaGcompsolvpol: -2545.95
REMARK  deltaGcompsolvnonpol: 323.873
REMARK  deltaGprotsolvpol: -2557.45
REMARK  deltaGprotsolvnonpol: 325.591
REMARK  deltaGligsolvpol: -10.2652
REMARK  deltaGligsolvnonpol: 6.49232
REMARK  deltaGvdw: -50.3777
REMARK  deltaGelec: 0.0
REMARK  deltaG: -8.200398
REMARK  Cluster: 0
REMARK  ClusterRank: 0
ATOM   6557 C1   LIG     1      12.014  -3.524 -14.603  1.00  0.00      LIG  
ATOM   6558 C2   LIG     1      12.382  -2.843 -13.447  1.00  0.00      LIG  
ATOM   6559 C3   LIG     1      11.571  -1.843 -12.886  1.00  0.00      LIG  
ATOM   6560 C4   LIG     1      10.389  -1.512 -13.561  1.00  0.00      LIG  
ATOM   6561 C5   LIG     1      10.037  -2.158 -14.748  1.00  0.00      LIG  
ATOM   6562 C6   LIG     1      10.826  -3.193 -15.241  1.00  0.00      LIG  
ATOM   6563 C7   LIG     1      11.411  -0.335 -10.871  1.00  0.00      LIG  
ATOM   6564 N2   LIG     1      12.159   0.412 -10.086  1.00  0.00      LIG  
ATOM   6565 C8   LIG     1      11.387   1.261  -9.340  1.00  0.00      LIG  
ATOM   6566 C9   LIG     1      10.020   1.189  -9.537  1.00  0.00      LIG  
ATOM   6567 C11  LIG     1       7.538   1.751  -9.156  1.00  0.00      LIG  
ATOM   6568 C12  LIG     1       7.011   1.853 -10.458  1.00  0.00      LIG  
ATOM   6569 C13  LIG     1       5.637   1.733 -10.673  1.00  0.00      LIG  
ATOM   6570 C14  LIG     1       4.772   1.568  -9.587  1.00  0.00      LIG  
ATOM   6571 C15  LIG     1       5.273   1.500  -8.291  1.00  0.00      LIG  
ATOM   6572 C16  LIG     1       6.644   1.602  -8.076  1.00  0.00      LIG  
ATOM   6573 N1   LIG     1      11.982  -1.291 -11.649  1.00  0.00      LIG  
ATOM   6574 S1   LIG     1       9.714  -0.097 -10.644  1.00  0.00      LIG  
ATOM   6575 C10  LIG     1       8.984   1.954  -8.874  1.00  0.00      LIG  
ATOM   6576 O1   LIG     1       9.226   2.761  -7.988  1.00  0.00      LIG  
ATOM   6577 F1   LIG     1       7.788   2.160 -11.511  1.00  0.00      LIG  
ATOM   6578 F2   LIG     1       7.066   1.574  -6.803  1.00  0.00      LIG  
ATOM   6579 N3   LIG     1      12.012   2.064  -8.450  1.00  0.00      LIG  
ATOM   6580 H1   LIG     1      12.646  -4.312 -14.997  1.00  0.00      LIG  
ATOM   6581 H2   LIG     1      13.322  -3.115 -12.988  1.00  0.00      LIG  
ATOM   6582 H3   LIG     1       9.750  -0.728 -13.191  1.00  0.00      LIG  
ATOM   6583 H4   LIG     1       9.139  -1.869 -15.280  1.00  0.00      LIG  
ATOM   6584 H5   LIG     1      10.516  -3.750 -16.113  1.00  0.00      LIG  
ATOM   6585 H6   LIG     1      12.988  -1.414 -11.534  1.00  0.00      LIG  
ATOM   6586 H7   LIG     1       5.236   1.822 -11.676  1.00  0.00      LIG  
ATOM   6587 H8   LIG     1       3.700   1.524  -9.736  1.00  0.00      LIG  
ATOM   6588 H9   LIG     1       4.595   1.384  -7.452  1.00  0.00      LIG  
ATOM   6589 H10  LIG     1      13.001   1.958  -8.238  1.00  0.00      LIG  
ATOM   6590 H11  LIG     1      11.483   2.610  -7.772  1.00  0.00      LIG  
