# Supplementary material for: Development of a 2,4-Diaminothiazole Series for the Treatment of Human African Trypanosomiasis Highlights the Importance of Static–Cidal Screening of Analogues
Source: J Med Chem. 2023 Jun 21;66(13):8896–916. doi: 10.1021/acs.jmedchem.3c00509 (PMC10350920; doi:10.1021/acs.jmedchem.3c00509)
Supplement: Supplementary file 7 — jm3c00509_si_007.pdb [file jm3c00509_si_007.pdb]

HELIX    1   1 GLU A   20  ASN A   44  1                                  25
HELIX    2   2 ASP A   75  LYS A   77  1                                   3
HELIX    3   3 LEU A   85  THR A   87  1                                   3
HELIX    4   4 PRO A   90  LYS A  110  1                                  21
HELIX    5   5 PRO A  121  VAL A  127  1                                   7
HELIX    6   6 ARG A  130  GLY A  139  1                                  10
HELIX    7   7 ASP A  168  ASP A  170  1                                   3
HELIX    8   8 SER A  196  HIS A  199  1                                   4
HELIX    9   9 GLN A  215  LEU A  220  1                                   6
HELIX   10  10 PHE A  259  SER A  274  1                                  16
HELIX   11  11 SER A  286  ILE A  289  1                                   4
HELIX   12  12 LYS A  293  GLN A  299  1                                   7
HELIX   13  13 PRO A  301  TYR A  310  1                                  10
HELIX   14  14 GLU A  316  LEU A  332  1                                  17
HELIX   15  15 PRO A  354  GLU A  357  1                                   4
HELIX   16  16 ALA A  362  LEU A  369  1                                   8
HELIX   17  17 ILE A  380  ARG A  383  1                                   4
HELIX   18  18 VAL A  404  ASP A  420  1                                  17
SHEET    1   1 1 GLY A  11  CYS A  17  0
SHEET    2   2 1 THR A  54  ASP A  63  0
SHEET    3   3 1 GLU A  68  THR A  71  0
SHEET    4   4 1 VAL A  80  HIS A  83  0
SHEET    5   5 1 SER A 151  SER A 155  0
SHEET    6   6 1 GLU A 162  LEU A 164  0
SHEET    7   7 1 GLU A 183  THR A 189  0
SHEET    8   8 1 ARG A 200  GLY A 206  0
SHEET    9   9 1 THR A 227  LYS A 232  0
SHEET   10  10 1 PHE A 240  VAL A 247  0
SHEET   11  11 1 TYR A 250  SER A 257  0
SHEET   12  12 1 VAL A 282  ASP A 285  0
SHEET   13  13 1 LEU A 336  LEU A 344  0
SHEET   14  14 1 VAL A 386  TYR A 394  0
ATOM      1  N   MET A   1     -27.537 -10.086  42.271  1.00  0.00           N
ATOM      2  CA  MET A   1     -28.344 -10.727  41.237  1.00  0.00           C
ATOM      3  C   MET A   1     -28.376  -9.881  39.969  1.00  0.00           C
ATOM      4  CB  MET A   1     -29.768 -10.971  41.740  1.00  0.00           C
ATOM      5  O   MET A   1     -29.273  -9.054  39.792  1.00  0.00           O
ATOM      6  CG  MET A   1     -30.411 -12.226  41.173  1.00  0.00           C
ATOM      7  SD  MET A   1     -31.964 -12.674  42.043  1.00  0.00           S
ATOM      8  CE  MET A   1     -33.121 -11.526  41.245  1.00  0.00           C
ATOM      9  N   GLU A   2     -27.257  -9.435  39.515  1.00  0.00           N
ATOM     10  CA  GLU A   2     -27.198  -9.053  38.108  1.00  0.00           C
ATOM     11  C   GLU A   2     -25.868  -9.459  37.481  1.00  0.00           C
ATOM     12  CB  GLU A   2     -27.416  -7.546  37.950  1.00  0.00           C
ATOM     13  O   GLU A   2     -25.031  -8.606  37.180  1.00  0.00           O
ATOM     14  CG  GLU A   2     -28.869  -7.154  37.723  1.00  0.00           C
ATOM     15  CD  GLU A   2     -29.082  -5.650  37.660  1.00  0.00           C
ATOM     16  OE1 GLU A   2     -30.240  -5.208  37.483  1.00  0.00           O
ATOM     17  OE2 GLU A   2     -28.082  -4.907  37.787  1.00  0.00           O
ATOM     18  N   ASP A   3     -25.298 -10.539  37.906  1.00  0.00           N
ATOM     19  CA  ASP A   3     -24.529 -11.506  37.130  1.00  0.00           C
ATOM     20  C   ASP A   3     -25.318 -11.986  35.914  1.00  0.00           C
ATOM     21  CB  ASP A   3     -24.130 -12.699  38.002  1.00  0.00           C
ATOM     22  O   ASP A   3     -26.446 -12.465  36.048  1.00  0.00           O
ATOM     23  CG  ASP A   3     -22.857 -12.455  38.793  1.00  0.00           C
ATOM     24  OD1 ASP A   3     -22.114 -11.502  38.475  1.00  0.00           O
ATOM     25  OD2 ASP A   3     -22.593 -13.225  39.742  1.00  0.00           O
ATOM     26  N   ALA A   4     -25.394 -11.183  34.741  1.00  0.00           N
ATOM     27  CA  ALA A   4     -25.293 -11.825  33.432  1.00  0.00           C
ATOM     28  C   ALA A   4     -25.902 -10.947  32.342  1.00  0.00           C
ATOM     29  CB  ALA A   4     -25.976 -13.190  33.455  1.00  0.00           C
ATOM     30  O   ALA A   4     -26.801 -11.380  31.618  1.00  0.00           O
ATOM     31  N   VAL A   5     -25.632  -9.598  32.269  1.00  0.00           N
ATOM     32  CA  VAL A   5     -25.960  -9.052  30.957  1.00  0.00           C
ATOM     33  C   VAL A   5     -24.729  -9.100  30.054  1.00  0.00           C
ATOM     34  CB  VAL A   5     -26.489  -7.604  31.060  1.00  0.00           C
ATOM     35  O   VAL A   5     -24.734  -8.537  28.957  1.00  0.00           O
ATOM     36  CG1 VAL A   5     -26.878  -7.071  29.683  1.00  0.00           C
ATOM     37  CG2 VAL A   5     -27.677  -7.538  32.018  1.00  0.00           C
ATOM     38  N   GLU A   6     -23.739  -9.891  30.491  1.00  0.00           N
ATOM     39  CA  GLU A   6     -22.706 -10.013  29.467  1.00  0.00           C
ATOM     40  C   GLU A   6     -23.061 -11.096  28.451  1.00  0.00           C
ATOM     41  CB  GLU A   6     -21.348 -10.317  30.105  1.00  0.00           C
ATOM     42  O   GLU A   6     -22.175 -11.711  27.855  1.00  0.00           O
ATOM     43  CG  GLU A   6     -20.174  -9.656  29.397  1.00  0.00           C
ATOM     44  CD  GLU A   6     -18.917  -9.594  30.249  1.00  0.00           C
ATOM     45  OE1 GLU A   6     -17.901  -9.023  29.791  1.00  0.00           O
ATOM     46  OE2 GLU A   6     -18.948 -10.121  31.384  1.00  0.00           O
ATOM     47  N   ALA A   7     -24.388 -11.396  28.252  1.00  0.00           N
ATOM     48  CA  ALA A   7     -24.885 -12.359  27.272  1.00  0.00           C
ATOM     49  C   ALA A   7     -24.579 -11.901  25.849  1.00  0.00           C
ATOM     50  CB  ALA A   7     -26.386 -12.571  27.448  1.00  0.00           C
ATOM     51  O   ALA A   7     -24.765 -10.728  25.514  1.00  0.00           O
ATOM     52  N   HIS A   8     -23.321 -11.858  25.355  1.00  0.00           N
ATOM     53  CA  HIS A   8     -23.039 -12.309  23.997  1.00  0.00           C
ATOM     54  C   HIS A   8     -23.844 -11.515  22.974  1.00  0.00           C
ATOM     55  CB  HIS A   8     -23.338 -13.803  23.856  1.00  0.00           C
ATOM     56  O   HIS A   8     -25.017 -11.811  22.736  1.00  0.00           O
ATOM     57  CG  HIS A   8     -22.244 -14.685  24.366  1.00  0.00           C
ATOM     58  CD2 HIS A   8     -21.485 -15.614  23.738  1.00  0.00           C
ATOM     59  ND1 HIS A   8     -21.824 -14.667  25.679  1.00  0.00           N
ATOM     60  CE1 HIS A   8     -20.851 -15.549  25.836  1.00  0.00           C
ATOM     61  NE2 HIS A   8     -20.626 -16.137  24.673  1.00  0.00           N
ATOM     62  N   ARG A   9     -23.950 -10.178  23.095  1.00  0.00           N
ATOM     63  CA  ARG A   9     -24.534  -9.538  21.921  1.00  0.00           C
ATOM     64  C   ARG A   9     -24.096 -10.239  20.639  1.00  0.00           C
ATOM     65  CB  ARG A   9     -24.148  -8.058  21.866  1.00  0.00           C
ATOM     66  O   ARG A   9     -22.903 -10.470  20.429  1.00  0.00           O
ATOM     67  CG  ARG A   9     -25.320  -7.108  22.052  1.00  0.00           C
ATOM     68  CD  ARG A   9     -24.917  -5.661  21.808  1.00  0.00           C
ATOM     69  NE  ARG A   9     -26.066  -4.762  21.882  1.00  0.00           N
ATOM     70  NH1 ARG A   9     -24.814  -2.822  21.805  1.00  0.00           N
ATOM     71  NH2 ARG A   9     -27.099  -2.712  21.950  1.00  0.00           N
ATOM     72  CZ  ARG A   9     -25.990  -3.434  21.879  1.00  0.00           C
ATOM     73  N   THR A  10     -24.932 -11.129  20.122  1.00  0.00           N
ATOM     74  CA  THR A  10     -24.791 -11.894  18.888  1.00  0.00           C
ATOM     75  C   THR A  10     -24.532 -10.966  17.704  1.00  0.00           C
ATOM     76  CB  THR A  10     -26.044 -12.745  18.612  1.00  0.00           C
ATOM     77  O   THR A  10     -23.945 -11.380  16.702  1.00  0.00           O
ATOM     78  CG2 THR A  10     -26.207 -13.840  19.661  1.00  0.00           C
ATOM     79  OG1 THR A  10     -27.202 -11.902  18.632  1.00  0.00           O
ATOM     80  N   GLY A  11     -24.671  -9.567  18.008  1.00  0.00           N
ATOM     81  CA  GLY A  11     -24.498  -8.686  16.864  1.00  0.00           C
ATOM     82  C   GLY A  11     -23.469  -7.597  17.098  1.00  0.00           C
ATOM     83  O   GLY A  11     -23.355  -7.072  18.208  1.00  0.00           O
ATOM     84  N   LEU A  12     -22.598  -7.335  16.077  1.00  0.00           N
ATOM     85  CA  LEU A  12     -21.611  -6.260  16.067  1.00  0.00           C
ATOM     86  C   LEU A  12     -22.019  -5.156  15.098  1.00  0.00           C
ATOM     87  CB  LEU A  12     -20.231  -6.804  15.689  1.00  0.00           C
ATOM     88  O   LEU A  12     -22.352  -5.431  13.942  1.00  0.00           O
ATOM     89  CG  LEU A  12     -19.563  -7.728  16.709  1.00  0.00           C
ATOM     90  CD1 LEU A  12     -18.276  -8.310  16.134  1.00  0.00           C
ATOM     91  CD2 LEU A  12     -19.283  -6.978  18.007  1.00  0.00           C
ATOM     92  N   VAL A  13     -22.106  -3.906  15.664  1.00  0.00           N
ATOM     93  CA  VAL A  13     -22.368  -2.767  14.791  1.00  0.00           C
ATOM     94  C   VAL A  13     -21.048  -2.144  14.343  1.00  0.00           C
ATOM     95  CB  VAL A  13     -23.248  -1.707  15.490  1.00  0.00           C
ATOM     96  O   VAL A  13     -20.262  -1.678  15.172  1.00  0.00           O
ATOM     97  CG1 VAL A  13     -23.525  -0.532  14.553  1.00  0.00           C
ATOM     98  CG2 VAL A  13     -24.557  -2.332  15.969  1.00  0.00           C
ATOM     99  N   VAL A  14     -20.816  -2.191  13.004  1.00  0.00           N
ATOM    100  CA  VAL A  14     -19.577  -1.693  12.415  1.00  0.00           C
ATOM    101  C   VAL A  14     -19.856  -0.412  11.632  1.00  0.00           C
ATOM    102  CB  VAL A  14     -18.922  -2.747  11.496  1.00  0.00           C
ATOM    103  O   VAL A  14     -20.661  -0.410  10.698  1.00  0.00           O
ATOM    104  CG1 VAL A  14     -17.567  -2.256  10.991  1.00  0.00           C
ATOM    105  CG2 VAL A  14     -18.770  -4.077  12.233  1.00  0.00           C
ATOM    106  N   ALA A  15     -19.171   0.671  12.075  1.00  0.00           N
ATOM    107  CA  ALA A  15     -19.244   1.911  11.307  1.00  0.00           C
ATOM    108  C   ALA A  15     -18.209   1.924  10.186  1.00  0.00           C
ATOM    109  CB  ALA A  15     -19.047   3.116  12.222  1.00  0.00           C
ATOM    110  O   ALA A  15     -17.019   1.709  10.429  1.00  0.00           O
ATOM    111  N   LEU A  16     -18.673   2.141   8.942  1.00  0.00           N
ATOM    112  CA  LEU A  16     -17.818   2.230   7.763  1.00  0.00           C
ATOM    113  C   LEU A  16     -17.553   3.686   7.393  1.00  0.00           C
ATOM    114  CB  LEU A  16     -18.457   1.498   6.580  1.00  0.00           C
ATOM    115  O   LEU A  16     -18.483   4.427   7.067  1.00  0.00           O
ATOM    116  CG  LEU A  16     -18.859   0.043   6.821  1.00  0.00           C
ATOM    117  CD1 LEU A  16     -19.602  -0.509   5.609  1.00  0.00           C
ATOM    118  CD2 LEU A  16     -17.632  -0.807   7.136  1.00  0.00           C
ATOM    119  N   CYS A  17     -16.299   4.022   7.476  1.00  0.00           N
ATOM    120  CA  CYS A  17     -15.883   5.403   7.256  1.00  0.00           C
ATOM    121  C   CYS A  17     -14.905   5.499   6.091  1.00  0.00           C
ATOM    122  CB  CYS A  17     -15.242   5.977   8.520  1.00  0.00           C
ATOM    123  O   CYS A  17     -13.761   5.054   6.196  1.00  0.00           O
ATOM    124  SG  CYS A  17     -14.727   7.700   8.357  1.00  0.00           S
ATOM    125  N   GLY A  18     -15.327   6.123   4.968  1.00  0.00           N
ATOM    126  CA  GLY A  18     -14.504   6.294   3.782  1.00  0.00           C
ATOM    127  C   GLY A  18     -15.216   7.031   2.663  1.00  0.00           C
ATOM    128  O   GLY A  18     -16.360   7.461   2.825  1.00  0.00           O
ATOM    129  N   SER A  19     -14.554   7.317   1.539  1.00  0.00           N
ATOM    130  CA  SER A  19     -15.117   7.993   0.375  1.00  0.00           C
ATOM    131  C   SER A  19     -16.211   7.153  -0.276  1.00  0.00           C
ATOM    132  CB  SER A  19     -14.023   8.302  -0.648  1.00  0.00           C
ATOM    133  O   SER A  19     -16.369   5.973   0.044  1.00  0.00           O
ATOM    134  OG  SER A  19     -13.499   7.107  -1.200  1.00  0.00           O
ATOM    135  N   GLU A  20     -16.957   7.767  -1.127  1.00  0.00           N
ATOM    136  CA  GLU A  20     -17.974   7.050  -1.891  1.00  0.00           C
ATOM    137  C   GLU A  20     -17.353   5.934  -2.726  1.00  0.00           C
ATOM    138  CB  GLU A  20     -18.747   8.015  -2.794  1.00  0.00           C
ATOM    139  O   GLU A  20     -17.903   4.835  -2.811  1.00  0.00           O
ATOM    140  CG  GLU A  20     -19.724   8.909  -2.045  1.00  0.00           C
ATOM    141  CD  GLU A  20     -20.503   9.844  -2.957  1.00  0.00           C
ATOM    142  OE1 GLU A  20     -21.306  10.659  -2.448  1.00  0.00           O
ATOM    143  OE2 GLU A  20     -20.308   9.761  -4.190  1.00  0.00           O
ATOM    144  N   LYS A  21     -16.260   6.289  -3.329  1.00  0.00           N
ATOM    145  CA  LYS A  21     -15.527   5.300  -4.115  1.00  0.00           C
ATOM    146  C   LYS A  21     -15.150   4.091  -3.264  1.00  0.00           C
ATOM    147  CB  LYS A  21     -14.271   5.924  -4.726  1.00  0.00           C
ATOM    148  O   LYS A  21     -15.328   2.947  -3.688  1.00  0.00           O
ATOM    149  CG  LYS A  21     -13.473   4.973  -5.605  1.00  0.00           C
ATOM    150  CD  LYS A  21     -12.242   5.653  -6.190  1.00  0.00           C
ATOM    151  CE  LYS A  21     -11.412   4.687  -7.025  1.00  0.00           C
ATOM    152  NZ  LYS A  21     -10.215   5.354  -7.618  1.00  0.00           N
ATOM    153  N   LYS A  22     -14.638   4.275  -2.081  1.00  0.00           N
ATOM    154  CA  LYS A  22     -14.265   3.184  -1.185  1.00  0.00           C
ATOM    155  C   LYS A  22     -15.481   2.345  -0.805  1.00  0.00           C
ATOM    156  CB  LYS A  22     -13.591   3.731   0.074  1.00  0.00           C
ATOM    157  O   LYS A  22     -15.389   1.120  -0.699  1.00  0.00           O
ATOM    158  CG  LYS A  22     -13.065   2.654   1.011  1.00  0.00           C
ATOM    159  CD  LYS A  22     -11.990   1.807   0.343  1.00  0.00           C
ATOM    160  CE  LYS A  22     -11.401   0.785   1.306  1.00  0.00           C
ATOM    161  NZ  LYS A  22     -10.391  -0.088   0.639  1.00  0.00           N
ATOM    162  N   HIS A  23     -16.590   2.932  -0.603  1.00  0.00           N
ATOM    163  CA  HIS A  23     -17.818   2.196  -0.324  1.00  0.00           C
ATOM    164  C   HIS A  23     -18.141   1.218  -1.448  1.00  0.00           C
ATOM    165  CB  HIS A  23     -18.986   3.162  -0.116  1.00  0.00           C
ATOM    166  O   HIS A  23     -18.436   0.048  -1.192  1.00  0.00           O
ATOM    167  CG  HIS A  23     -19.115   3.654   1.291  1.00  0.00           C
ATOM    168  CD2 HIS A  23     -18.487   4.661   1.941  1.00  0.00           C
ATOM    169  ND1 HIS A  23     -19.978   3.084   2.202  1.00  0.00           N
ATOM    170  CE1 HIS A  23     -19.874   3.723   3.356  1.00  0.00           C
ATOM    171  NE2 HIS A  23     -18.976   4.684   3.224  1.00  0.00           N
ATOM    172  N   ARG A  24     -17.977   1.689  -2.653  1.00  0.00           N
ATOM    173  CA  ARG A  24     -18.310   0.872  -3.815  1.00  0.00           C
ATOM    174  C   ARG A  24     -17.299  -0.254  -4.001  1.00  0.00           C
ATOM    175  CB  ARG A  24     -18.373   1.734  -5.079  1.00  0.00           C
ATOM    176  O   ARG A  24     -17.675  -1.391  -4.296  1.00  0.00           O
ATOM    177  CG  ARG A  24     -19.605   2.621  -5.158  1.00  0.00           C
ATOM    178  CD  ARG A  24     -19.792   3.203  -6.552  1.00  0.00           C
ATOM    179  NE  ARG A  24     -18.644   4.009  -6.958  1.00  0.00           N
ATOM    180  NH1 ARG A  24     -19.534   6.015  -6.237  1.00  0.00           N
ATOM    181  NH2 ARG A  24     -17.457   5.960  -7.205  1.00  0.00           N
ATOM    182  CZ  ARG A  24     -18.548   5.326  -6.799  1.00  0.00           C
ATOM    183  N   GLN A  25     -16.079   0.053  -3.763  1.00  0.00           N
ATOM    184  CA  GLN A  25     -15.002  -0.875  -4.093  1.00  0.00           C
ATOM    185  C   GLN A  25     -14.861  -1.957  -3.027  1.00  0.00           C
ATOM    186  CB  GLN A  25     -13.679  -0.125  -4.259  1.00  0.00           C
ATOM    187  O   GLN A  25     -14.566  -3.111  -3.342  1.00  0.00           O
ATOM    188  CG  GLN A  25     -13.592   0.691  -5.542  1.00  0.00           C
ATOM    189  CD  GLN A  25     -12.282   1.447  -5.668  1.00  0.00           C
ATOM    190  NE2 GLN A  25     -11.927   1.818  -6.893  1.00  0.00           N
ATOM    191  OE1 GLN A  25     -11.597   1.698  -4.671  1.00  0.00           O
ATOM    192  N   SER A  26     -15.130  -1.617  -1.713  1.00  0.00           N
ATOM    193  CA  SER A  26     -14.761  -2.566  -0.667  1.00  0.00           C
ATOM    194  C   SER A  26     -15.902  -2.769   0.323  1.00  0.00           C
ATOM    195  CB  SER A  26     -13.511  -2.087   0.074  1.00  0.00           C
ATOM    196  O   SER A  26     -16.362  -3.894   0.527  1.00  0.00           O
ATOM    197  OG  SER A  26     -12.415  -1.964  -0.816  1.00  0.00           O
ATOM    198  N   PHE A  27     -16.475  -1.696   0.829  1.00  0.00           N
ATOM    199  CA  PHE A  27     -17.428  -1.768   1.930  1.00  0.00           C
ATOM    200  C   PHE A  27     -18.686  -2.518   1.509  1.00  0.00           C
ATOM    201  CB  PHE A  27     -17.793  -0.363   2.420  1.00  0.00           C
ATOM    202  O   PHE A  27     -19.196  -3.355   2.256  1.00  0.00           O
ATOM    203  CG  PHE A  27     -16.667   0.347   3.121  1.00  0.00           C
ATOM    204  CD1 PHE A  27     -15.564  -0.358   3.585  1.00  0.00           C
ATOM    205  CD2 PHE A  27     -16.712   1.722   3.315  1.00  0.00           C
ATOM    206  CE1 PHE A  27     -14.520   0.297   4.235  1.00  0.00           C
ATOM    207  CE2 PHE A  27     -15.673   2.383   3.963  1.00  0.00           C
ATOM    208  CZ  PHE A  27     -14.578   1.669   4.423  1.00  0.00           C
ATOM    209  N   GLU A  28     -19.199  -2.283   0.331  1.00  0.00           N
ATOM    210  CA  GLU A  28     -20.406  -2.959  -0.135  1.00  0.00           C
ATOM    211  C   GLU A  28     -20.176  -4.461  -0.280  1.00  0.00           C
ATOM    212  CB  GLU A  28     -20.873  -2.368  -1.468  1.00  0.00           C
ATOM    213  O   GLU A  28     -21.059  -5.262   0.032  1.00  0.00           O
ATOM    214  CG  GLU A  28     -21.576  -1.025  -1.332  1.00  0.00           C
ATOM    215  CD  GLU A  28     -22.631  -1.008  -0.238  1.00  0.00           C
ATOM    216  OE1 GLU A  28     -23.043   0.093   0.191  1.00  0.00           O
ATOM    217  OE2 GLU A  28     -23.049  -2.106   0.195  1.00  0.00           O
ATOM    218  N   LYS A  29     -19.044  -4.854  -0.702  1.00  0.00           N
ATOM    219  CA  LYS A  29     -18.706  -6.269  -0.827  1.00  0.00           C
ATOM    220  C   LYS A  29     -18.663  -6.947   0.539  1.00  0.00           C
ATOM    221  CB  LYS A  29     -17.364  -6.439  -1.540  1.00  0.00           C
ATOM    222  O   LYS A  29     -19.133  -8.076   0.693  1.00  0.00           O
ATOM    223  CG  LYS A  29     -17.392  -6.059  -3.013  1.00  0.00           C
ATOM    224  CD  LYS A  29     -16.034  -6.268  -3.671  1.00  0.00           C
ATOM    225  CE  LYS A  29     -16.038  -5.804  -5.121  1.00  0.00           C
ATOM    226  NZ  LYS A  29     -14.696  -5.966  -5.757  1.00  0.00           N
ATOM    227  N   ILE A  30     -18.140  -6.261   1.500  1.00  0.00           N
ATOM    228  CA  ILE A  30     -18.081  -6.784   2.861  1.00  0.00           C
ATOM    229  C   ILE A  30     -19.494  -6.931   3.420  1.00  0.00           C
ATOM    230  CB  ILE A  30     -17.233  -5.875   3.778  1.00  0.00           C
ATOM    231  O   ILE A  30     -19.821  -7.945   4.040  1.00  0.00           O
ATOM    232  CG1 ILE A  30     -15.770  -5.867   3.318  1.00  0.00           C
ATOM    233  CG2 ILE A  30     -17.345  -6.326   5.238  1.00  0.00           C
ATOM    234  CD1 ILE A  30     -14.933  -4.757   3.938  1.00  0.00           C
ATOM    235  N   ARG A  31     -20.348  -5.930   3.136  1.00  0.00           N
ATOM    236  CA  ARG A  31     -21.743  -5.966   3.564  1.00  0.00           C
ATOM    237  C   ARG A  31     -22.462  -7.180   2.985  1.00  0.00           C
ATOM    238  CB  ARG A  31     -22.465  -4.682   3.150  1.00  0.00           C
ATOM    239  O   ARG A  31     -23.142  -7.909   3.710  1.00  0.00           O
ATOM    240  CG  ARG A  31     -22.160  -3.489   4.041  1.00  0.00           C
ATOM    241  CD  ARG A  31     -22.953  -2.258   3.626  1.00  0.00           C
ATOM    242  NE  ARG A  31     -22.421  -1.043   4.236  1.00  0.00           N
ATOM    243  NH1 ARG A  31     -23.810  -1.112   6.081  1.00  0.00           N
ATOM    244  NH2 ARG A  31     -22.285   0.584   5.851  1.00  0.00           N
ATOM    245  CZ  ARG A  31     -22.840  -0.526   5.388  1.00  0.00           C
ATOM    246  N   ARG A  32     -22.262  -7.349   1.722  1.00  0.00           N
ATOM    247  CA  ARG A  32     -22.929  -8.444   1.024  1.00  0.00           C
ATOM    248  C   ARG A  32     -22.479  -9.795   1.567  1.00  0.00           C
ATOM    249  CB  ARG A  32     -22.657  -8.367  -0.480  1.00  0.00           C
ATOM    250  O   ARG A  32     -23.294 -10.705   1.735  1.00  0.00           O
ATOM    251  CG  ARG A  32     -23.410  -7.251  -1.186  1.00  0.00           C
ATOM    252  CD  ARG A  32     -23.185  -7.283  -2.692  1.00  0.00           C
ATOM    253  NE  ARG A  32     -23.653  -6.057  -3.333  1.00  0.00           N
ATOM    254  NH1 ARG A  32     -21.617  -5.536  -4.292  1.00  0.00           N
ATOM    255  NH2 ARG A  32     -23.426  -4.165  -4.614  1.00  0.00           N
ATOM    256  CZ  ARG A  32     -22.898  -5.255  -4.078  1.00  0.00           C
ATOM    257  N   TYR A  33     -21.178  -9.852   1.792  1.00  0.00           N
ATOM    258  CA  TYR A  33     -20.639 -11.089   2.346  1.00  0.00           C
ATOM    259  C   TYR A  33     -21.252 -11.389   3.708  1.00  0.00           C
ATOM    260  CB  TYR A  33     -19.114 -11.004   2.467  1.00  0.00           C
ATOM    261  O   TYR A  33     -21.695 -12.512   3.963  1.00  0.00           O
ATOM    262  CG  TYR A  33     -18.493 -12.195   3.155  1.00  0.00           C
ATOM    263  CD1 TYR A  33     -18.160 -12.148   4.507  1.00  0.00           C
ATOM    264  CD2 TYR A  33     -18.237 -13.370   2.456  1.00  0.00           C
ATOM    265  CE1 TYR A  33     -17.585 -13.242   5.145  1.00  0.00           C
ATOM    266  CE2 TYR A  33     -17.663 -14.470   3.083  1.00  0.00           C
ATOM    267  OH  TYR A  33     -16.773 -15.484   5.053  1.00  0.00           O
ATOM    268  CZ  TYR A  33     -17.341 -14.397   4.426  1.00  0.00           C
ATOM    269  N   ALA A  34     -21.308 -10.421   4.621  1.00  0.00           N
ATOM    270  CA  ALA A  34     -21.845 -10.586   5.969  1.00  0.00           C
ATOM    271  C   ALA A  34     -23.326 -10.954   5.928  1.00  0.00           C
ATOM    272  CB  ALA A  34     -21.639  -9.312   6.784  1.00  0.00           C
ATOM    273  O   ALA A  34     -23.784 -11.798   6.701  1.00  0.00           O
ATOM    274  N   GLU A  35     -24.094 -10.336   4.994  1.00  0.00           N
ATOM    275  CA  GLU A  35     -25.511 -10.640   4.819  1.00  0.00           C
ATOM    276  C   GLU A  35     -25.711 -12.067   4.314  1.00  0.00           C
ATOM    277  CB  GLU A  35     -26.160  -9.645   3.853  1.00  0.00           C
ATOM    278  O   GLU A  35     -26.662 -12.743   4.709  1.00  0.00           O
ATOM    279  CG  GLU A  35     -26.350  -8.254   4.440  1.00  0.00           C
ATOM    280  CD  GLU A  35     -26.755  -7.216   3.405  1.00  0.00           C
ATOM    281  OE1 GLU A  35     -26.968  -6.040   3.776  1.00  0.00           O
ATOM    282  OE2 GLU A  35     -26.860  -7.583   2.213  1.00  0.00           O
ATOM    283  N   GLY A  36     -24.809 -12.429   3.358  1.00  0.00           N
ATOM    284  CA  GLY A  36     -24.851 -13.788   2.842  1.00  0.00           C
ATOM    285  C   GLY A  36     -24.653 -14.840   3.916  1.00  0.00           C
ATOM    286  O   GLY A  36     -25.320 -15.877   3.907  1.00  0.00           O
ATOM    287  N   ILE A  37     -23.753 -14.607   4.886  1.00  0.00           N
ATOM    288  CA  ILE A  37     -23.492 -15.508   6.003  1.00  0.00           C
ATOM    289  C   ILE A  37     -24.722 -15.582   6.905  1.00  0.00           C
ATOM    290  CB  ILE A  37     -22.257 -15.058   6.816  1.00  0.00           C
ATOM    291  O   ILE A  37     -25.074 -16.657   7.398  1.00  0.00           O
ATOM    292  CG1 ILE A  37     -20.988 -15.165   5.962  1.00  0.00           C
ATOM    293  CG2 ILE A  37     -22.125 -15.883   8.099  1.00  0.00           C
ATOM    294  CD1 ILE A  37     -19.736 -14.631   6.645  1.00  0.00           C
ATOM    295  N   ARG A  38     -25.366 -14.473   7.162  1.00  0.00           N
ATOM    296  CA  ARG A  38     -26.570 -14.393   7.983  1.00  0.00           C
ATOM    297  C   ARG A  38     -27.700 -15.223   7.382  1.00  0.00           C
ATOM    298  CB  ARG A  38     -27.016 -12.938   8.143  1.00  0.00           C
ATOM    299  O   ARG A  38     -28.406 -15.932   8.101  1.00  0.00           O
ATOM    300  CG  ARG A  38     -28.223 -12.759   9.051  1.00  0.00           C
ATOM    301  CD  ARG A  38     -28.615 -11.295   9.185  1.00  0.00           C
ATOM    302  NE  ARG A  38     -29.885 -11.140   9.889  1.00  0.00           N
ATOM    303  NH1 ARG A  38     -30.507  -9.217   8.770  1.00  0.00           N
ATOM    304  NH2 ARG A  38     -31.881 -10.111  10.372  1.00  0.00           N
ATOM    305  CZ  ARG A  38     -30.755 -10.156   9.675  1.00  0.00           C
ATOM    306  N   ASN A  39     -27.928 -15.114   6.098  1.00  0.00           N
ATOM    307  CA  ASN A  39     -29.001 -15.822   5.407  1.00  0.00           C
ATOM    308  C   ASN A  39     -28.766 -17.330   5.405  1.00  0.00           C
ATOM    309  CB  ASN A  39     -29.149 -15.306   3.974  1.00  0.00           C
ATOM    310  O   ASN A  39     -29.717 -18.110   5.488  1.00  0.00           O
ATOM    311  CG  ASN A  39     -29.722 -13.904   3.915  1.00  0.00           C
ATOM    312  ND2 ASN A  39     -29.528 -13.231   2.787  1.00  0.00           N
ATOM    313  OD1 ASN A  39     -30.333 -13.428   4.875  1.00  0.00           O
ATOM    314  N   GLU A  40     -27.483 -17.735   5.316  1.00  0.00           N
ATOM    315  CA  GLU A  40     -27.150 -19.157   5.326  1.00  0.00           C
ATOM    316  C   GLU A  40     -27.339 -19.758   6.716  1.00  0.00           C
ATOM    317  CB  GLU A  40     -25.713 -19.376   4.848  1.00  0.00           C
ATOM    318  O   GLU A  40     -27.723 -20.922   6.848  1.00  0.00           O
ATOM    319  CG  GLU A  40     -25.522 -19.162   3.354  1.00  0.00           C
ATOM    320  CD  GLU A  40     -24.097 -19.417   2.888  1.00  0.00           C
ATOM    321  OE1 GLU A  40     -23.824 -19.291   1.673  1.00  0.00           O
ATOM    322  OE2 GLU A  40     -23.248 -19.748   3.746  1.00  0.00           O
ATOM    323  N   SER A  41     -27.057 -19.014   7.790  1.00  0.00           N
ATOM    324  CA  SER A  41     -27.259 -19.472   9.161  1.00  0.00           C
ATOM    325  C   SER A  41     -28.743 -19.589   9.492  1.00  0.00           C
ATOM    326  CB  SER A  41     -26.581 -18.523  10.149  1.00  0.00           C
ATOM    327  O   SER A  41     -29.143 -20.451  10.278  1.00  0.00           O
ATOM    328  OG  SER A  41     -25.171 -18.575  10.011  1.00  0.00           O
ATOM    329  N   GLY A  42     -29.683 -18.791   8.903  1.00  0.00           N
ATOM    330  CA  GLY A  42     -31.116 -18.905   9.120  1.00  0.00           C
ATOM    331  C   GLY A  42     -31.734 -20.093   8.408  1.00  0.00           C
ATOM    332  O   GLY A  42     -32.694 -20.689   8.902  1.00  0.00           O
ATOM    333  N   LYS A  43     -31.115 -20.702   7.390  1.00  0.00           N
ATOM    334  CA  LYS A  43     -31.687 -21.794   6.608  1.00  0.00           C
ATOM    335  C   LYS A  43     -31.140 -23.143   7.065  1.00  0.00           C
ATOM    336  CB  LYS A  43     -31.406 -21.592   5.118  1.00  0.00           C
ATOM    337  O   LYS A  43     -31.872 -24.134   7.105  1.00  0.00           O
ATOM    338  CG  LYS A  43     -32.286 -20.539   4.460  1.00  0.00           C
ATOM    339  CD  LYS A  43     -32.072 -20.495   2.952  1.00  0.00           C
ATOM    340  CE  LYS A  43     -32.925 -19.418   2.297  1.00  0.00           C
ATOM    341  NZ  LYS A  43     -32.718 -19.370   0.818  1.00  0.00           N
ATOM    342  N   ASN A  44     -30.063 -23.291   7.806  1.00  0.00           N
ATOM    343  CA  ASN A  44     -29.552 -24.627   8.093  1.00  0.00           C
ATOM    344  C   ASN A  44     -29.005 -24.724   9.515  1.00  0.00           C
ATOM    345  CB  ASN A  44     -28.472 -25.017   7.082  1.00  0.00           C
ATOM    346  O   ASN A  44     -28.524 -25.781   9.928  1.00  0.00           O
ATOM    347  CG  ASN A  44     -29.049 -25.430   5.742  1.00  0.00           C
ATOM    348  ND2 ASN A  44     -28.181 -25.617   4.755  1.00  0.00           N
ATOM    349  OD1 ASN A  44     -30.265 -25.580   5.595  1.00  0.00           O
ATOM    350  N   GLY A  45     -29.661 -24.035  10.577  1.00  0.00           N
ATOM    351  CA  GLY A  45     -29.378 -24.241  11.988  1.00  0.00           C
ATOM    352  C   GLY A  45     -27.967 -24.732  12.248  1.00  0.00           C
ATOM    353  O   GLY A  45     -27.655 -25.185  13.352  1.00  0.00           O
ATOM    354  N   THR A  46     -26.955 -24.534  11.341  1.00  0.00           N
ATOM    355  CA  THR A  46     -25.553 -24.819  11.629  1.00  0.00           C
ATOM    356  C   THR A  46     -24.785 -23.530  11.906  1.00  0.00           C
ATOM    357  CB  THR A  46     -24.887 -25.576  10.465  1.00  0.00           C
ATOM    358  O   THR A  46     -24.987 -22.522  11.226  1.00  0.00           O
ATOM    359  CG2 THR A  46     -24.841 -27.075  10.738  1.00  0.00           C
ATOM    360  OG1 THR A  46     -25.631 -25.343   9.263  1.00  0.00           O
ATOM    361  N   PRO A  47     -24.276 -23.299  13.168  1.00  0.00           N
ATOM    362  CA  PRO A  47     -23.434 -22.158  13.536  1.00  0.00           C
ATOM    363  C   PRO A  47     -22.271 -21.947  12.570  1.00  0.00           C
ATOM    364  CB  PRO A  47     -22.925 -22.531  14.931  1.00  0.00           C
ATOM    365  O   PRO A  47     -21.659 -22.917  12.114  1.00  0.00           O
ATOM    366  CG  PRO A  47     -23.414 -23.926  15.156  1.00  0.00           C
ATOM    367  CD  PRO A  47     -24.152 -24.376  13.928  1.00  0.00           C
ATOM    368  N   THR A  48     -22.436 -21.005  11.677  1.00  0.00           N
ATOM    369  CA  THR A  48     -21.526 -20.275  10.802  1.00  0.00           C
ATOM    370  C   THR A  48     -20.167 -20.089  11.470  1.00  0.00           C
ATOM    371  CB  THR A  48     -22.104 -18.900  10.417  1.00  0.00           C
ATOM    372  O   THR A  48     -20.075 -20.029  12.697  1.00  0.00           O
ATOM    373  CG2 THR A  48     -23.155 -19.033   9.320  1.00  0.00           C
ATOM    374  OG1 THR A  48     -22.707 -18.302  11.571  1.00  0.00           O
ATOM    375  N   PHE A  49     -19.133 -20.807  10.971  1.00  0.00           N
ATOM    376  CA  PHE A  49     -17.690 -20.609  11.034  1.00  0.00           C
ATOM    377  C   PHE A  49     -17.356 -19.177  11.434  1.00  0.00           C
ATOM    378  CB  PHE A  49     -17.042 -20.942   9.686  1.00  0.00           C
ATOM    379  O   PHE A  49     -17.975 -18.230  10.944  1.00  0.00           O
ATOM    380  CG  PHE A  49     -16.500 -22.344   9.603  1.00  0.00           C
ATOM    381  CD1 PHE A  49     -15.223 -22.639  10.064  1.00  0.00           C
ATOM    382  CD2 PHE A  49     -17.269 -23.367   9.063  1.00  0.00           C
ATOM    383  CE1 PHE A  49     -14.719 -23.935   9.988  1.00  0.00           C
ATOM    384  CE2 PHE A  49     -16.772 -24.665   8.984  1.00  0.00           C
ATOM    385  CZ  PHE A  49     -15.497 -24.947   9.446  1.00  0.00           C
ATOM    386  N   GLY A  50     -16.889 -18.877  12.791  1.00  0.00           N
ATOM    387  CA  GLY A  50     -16.251 -17.672  13.296  1.00  0.00           C
ATOM    388  C   GLY A  50     -17.118 -16.903  14.275  1.00  0.00           C
ATOM    389  O   GLY A  50     -17.233 -15.679  14.180  1.00  0.00           O
ATOM    390  N   GLY A  51     -17.495 -17.501  15.333  1.00  0.00           N
ATOM    391  CA  GLY A  51     -17.990 -17.136  16.651  1.00  0.00           C
ATOM    392  C   GLY A  51     -19.455 -16.744  16.650  1.00  0.00           C
ATOM    393  O   GLY A  51     -19.984 -16.297  17.670  1.00  0.00           O
ATOM    394  N   GLY A  52     -20.204 -16.928  15.422  1.00  0.00           N
ATOM    395  CA  GLY A  52     -21.654 -16.851  15.494  1.00  0.00           C
ATOM    396  C   GLY A  52     -22.171 -15.431  15.621  1.00  0.00           C
ATOM    397  O   GLY A  52     -23.351 -15.217  15.909  1.00  0.00           O
ATOM    398  N   ARG A  53     -21.258 -14.348  15.373  1.00  0.00           N
ATOM    399  CA  ARG A  53     -21.788 -12.999  15.542  1.00  0.00           C
ATOM    400  C   ARG A  53     -22.332 -12.455  14.225  1.00  0.00           C
ATOM    401  CB  ARG A  53     -20.709 -12.062  16.090  1.00  0.00           C
ATOM    402  O   ARG A  53     -21.847 -12.816  13.151  1.00  0.00           O
ATOM    403  CG  ARG A  53     -20.297 -12.368  17.521  1.00  0.00           C
ATOM    404  CD  ARG A  53     -19.323 -11.330  18.061  1.00  0.00           C
ATOM    405  NE  ARG A  53     -18.958 -11.604  19.448  1.00  0.00           N
ATOM    406  NH1 ARG A  53     -16.824 -10.737  19.275  1.00  0.00           N
ATOM    407  NH2 ARG A  53     -17.553 -11.609  21.265  1.00  0.00           N
ATOM    408  CZ  ARG A  53     -17.779 -11.316  19.993  1.00  0.00           C
ATOM    409  N   THR A  54     -23.406 -11.780  14.290  1.00  0.00           N
ATOM    410  CA  THR A  54     -23.999 -11.056  13.172  1.00  0.00           C
ATOM    411  C   THR A  54     -23.468  -9.626  13.110  1.00  0.00           C
ATOM    412  CB  THR A  54     -25.536 -11.031  13.274  1.00  0.00           C
ATOM    413  O   THR A  54     -23.101  -9.050  14.136  1.00  0.00           O
ATOM    414  CG2 THR A  54     -26.114 -12.441  13.206  1.00  0.00           C
ATOM    415  OG1 THR A  54     -25.916 -10.430  14.518  1.00  0.00           O
ATOM    416  N   PHE A  55     -23.209  -9.193  11.858  1.00  0.00           N
ATOM    417  CA  PHE A  55     -22.694  -7.848  11.634  1.00  0.00           C
ATOM    418  C   PHE A  55     -23.796  -6.922  11.134  1.00  0.00           C
ATOM    419  CB  PHE A  55     -21.536  -7.875  10.631  1.00  0.00           C
ATOM    420  O   PHE A  55     -24.561  -7.285  10.238  1.00  0.00           O
ATOM    421  CG  PHE A  55     -20.343  -8.663  11.102  1.00  0.00           C
ATOM    422  CD1 PHE A  55     -19.332  -8.050  11.832  1.00  0.00           C
ATOM    423  CD2 PHE A  55     -20.234 -10.017  10.815  1.00  0.00           C
ATOM    424  CE1 PHE A  55     -18.227  -8.777  12.269  1.00  0.00           C
ATOM    425  CE2 PHE A  55     -19.132 -10.750  11.248  1.00  0.00           C
ATOM    426  CZ  PHE A  55     -18.130 -10.128  11.974  1.00  0.00           C
ATOM    427  N   VAL A  56     -23.890  -5.758  11.773  1.00  0.00           N
ATOM    428  CA  VAL A  56     -24.691  -4.642  11.280  1.00  0.00           C
ATOM    429  C   VAL A  56     -23.777  -3.478  10.902  1.00  0.00           C
ATOM    430  CB  VAL A  56     -25.731  -4.184  12.326  1.00  0.00           C
ATOM    431  O   VAL A  56     -22.980  -3.014  11.720  1.00  0.00           O
ATOM    432  CG1 VAL A  56     -26.547  -3.005  11.797  1.00  0.00           C
ATOM    433  CG2 VAL A  56     -26.649  -5.344  12.708  1.00  0.00           C
ATOM    434  N   PHE A  57     -23.940  -3.080   9.662  1.00  0.00           N
ATOM    435  CA  PHE A  57     -23.073  -2.017   9.169  1.00  0.00           C
ATOM    436  C   PHE A  57     -23.826  -0.694   9.095  1.00  0.00           C
ATOM    437  CB  PHE A  57     -22.508  -2.377   7.791  1.00  0.00           C
ATOM    438  O   PHE A  57     -24.968  -0.649   8.634  1.00  0.00           O
ATOM    439  CG  PHE A  57     -21.606  -3.581   7.801  1.00  0.00           C
ATOM    440  CD1 PHE A  57     -20.269  -3.462   8.159  1.00  0.00           C
ATOM    441  CD2 PHE A  57     -22.095  -4.833   7.451  1.00  0.00           C
ATOM    442  CE1 PHE A  57     -19.431  -4.575   8.169  1.00  0.00           C
ATOM    443  CE2 PHE A  57     -21.264  -5.950   7.458  1.00  0.00           C
ATOM    444  CZ  PHE A  57     -19.933  -5.818   7.816  1.00  0.00           C
ATOM    445  N   VAL A  58     -23.173   0.369   9.598  1.00  0.00           N
ATOM    446  CA  VAL A  58     -23.703   1.724   9.485  1.00  0.00           C
ATOM    447  C   VAL A  58     -22.679   2.624   8.798  1.00  0.00           C
ATOM    448  CB  VAL A  58     -24.080   2.303  10.867  1.00  0.00           C
ATOM    449  O   VAL A  58     -21.473   2.380   8.882  1.00  0.00           O
ATOM    450  CG1 VAL A  58     -25.155   1.448  11.536  1.00  0.00           C
ATOM    451  CG2 VAL A  58     -22.843   2.404  11.758  1.00  0.00           C
ATOM    452  N   ASP A  59     -23.219   3.606   8.092  1.00  0.00           N
ATOM    453  CA  ASP A  59     -22.334   4.550   7.416  1.00  0.00           C
ATOM    454  C   ASP A  59     -21.912   5.677   8.356  1.00  0.00           C
ATOM    455  CB  ASP A  59     -23.016   5.129   6.174  1.00  0.00           C
ATOM    456  O   ASP A  59     -22.721   6.172   9.143  1.00  0.00           O
ATOM    457  CG  ASP A  59     -23.186   4.110   5.061  1.00  0.00           C
ATOM    458  OD1 ASP A  59     -22.433   3.112   5.028  1.00  0.00           O
ATOM    459  OD2 ASP A  59     -24.078   4.308   4.208  1.00  0.00           O
ATOM    460  N   MET A  60     -20.666   5.936   8.340  1.00  0.00           N
ATOM    461  CA  MET A  60     -20.097   7.089   9.031  1.00  0.00           C
ATOM    462  C   MET A  60     -19.517   8.088   8.036  1.00  0.00           C
ATOM    463  CB  MET A  60     -19.016   6.646  10.018  1.00  0.00           C
ATOM    464  O   MET A  60     -18.711   7.721   7.179  1.00  0.00           O
ATOM    465  CG  MET A  60     -18.376   7.793  10.782  1.00  0.00           C
ATOM    466  SD  MET A  60     -17.106   7.221  11.976  1.00  0.00           S
ATOM    467  CE  MET A  60     -18.173   6.580  13.296  1.00  0.00           C
ATOM    468  N   LYS A  61     -19.867   9.374   8.168  1.00  0.00           N
ATOM    469  CA  LYS A  61     -19.450  10.406   7.223  1.00  0.00           C
ATOM    470  C   LYS A  61     -18.829  11.596   7.949  1.00  0.00           C
ATOM    471  CB  LYS A  61     -20.636  10.870   6.376  1.00  0.00           C
ATOM    472  O   LYS A  61     -19.162  11.869   9.104  1.00  0.00           O
ATOM    473  CG  LYS A  61     -21.274   9.765   5.547  1.00  0.00           C
ATOM    474  CD  LYS A  61     -22.462  10.282   4.746  1.00  0.00           C
ATOM    475  CE  LYS A  61     -23.111   9.174   3.928  1.00  0.00           C
ATOM    476  NZ  LYS A  61     -24.314   9.662   3.189  1.00  0.00           N
ATOM    477  N   TYR A  62     -17.953  12.206   7.189  1.00  0.00           N
ATOM    478  CA  TYR A  62     -17.375  13.447   7.692  1.00  0.00           C
ATOM    479  C   TYR A  62     -18.204  14.650   7.259  1.00  0.00           C
ATOM    480  CB  TYR A  62     -15.932  13.606   7.203  1.00  0.00           C
ATOM    481  O   TYR A  62     -18.454  14.843   6.067  1.00  0.00           O
ATOM    482  CG  TYR A  62     -15.298  14.918   7.597  1.00  0.00           C
ATOM    483  CD1 TYR A  62     -14.947  15.861   6.633  1.00  0.00           C
ATOM    484  CD2 TYR A  62     -15.049  15.217   8.932  1.00  0.00           C
ATOM    485  CE1 TYR A  62     -14.361  17.071   6.991  1.00  0.00           C
ATOM    486  CE2 TYR A  62     -14.463  16.424   9.301  1.00  0.00           C
ATOM    487  OH  TYR A  62     -13.544  18.539   8.685  1.00  0.00           O
ATOM    488  CZ  TYR A  62     -14.124  17.343   8.325  1.00  0.00           C
ATOM    489  N   ASP A  63     -18.716  15.385   8.251  1.00  0.00           N
ATOM    490  CA  ASP A  63     -19.432  16.639   8.035  1.00  0.00           C
ATOM    491  C   ASP A  63     -18.469  17.824   8.010  1.00  0.00           C
ATOM    492  CB  ASP A  63     -20.493  16.845   9.118  1.00  0.00           C
ATOM    493  O   ASP A  63     -18.009  18.278   9.060  1.00  0.00           O
ATOM    494  CG  ASP A  63     -21.350  18.075   8.881  1.00  0.00           C
ATOM    495  OD1 ASP A  63     -20.970  18.934   8.056  1.00  0.00           O
ATOM    496  OD2 ASP A  63     -22.415  18.189   9.526  1.00  0.00           O
ATOM    497  N   ALA A  64     -18.230  18.338   6.787  1.00  0.00           N
ATOM    498  CA  ALA A  64     -17.221  19.374   6.583  1.00  0.00           C
ATOM    499  C   ALA A  64     -17.640  20.685   7.242  1.00  0.00           C
ATOM    500  CB  ALA A  64     -16.972  19.587   5.092  1.00  0.00           C
ATOM    501  O   ALA A  64     -16.803  21.406   7.791  1.00  0.00           O
ATOM    502  N   HIS A  65     -18.971  20.917   7.253  1.00  0.00           N
ATOM    503  CA  HIS A  65     -19.489  22.159   7.815  1.00  0.00           C
ATOM    504  C   HIS A  65     -19.267  22.217   9.323  1.00  0.00           C
ATOM    505  CB  HIS A  65     -20.978  22.311   7.498  1.00  0.00           C
ATOM    506  O   HIS A  65     -18.771  23.219   9.843  1.00  0.00           O
ATOM    507  CG  HIS A  65     -21.565  23.601   7.976  1.00  0.00           C
ATOM    508  CD2 HIS A  65     -22.462  23.860   8.956  1.00  0.00           C
ATOM    509  ND1 HIS A  65     -21.236  24.819   7.421  1.00  0.00           N
ATOM    510  CE1 HIS A  65     -21.908  25.774   8.042  1.00  0.00           C
ATOM    511  NE2 HIS A  65     -22.659  25.219   8.978  1.00  0.00           N
ATOM    512  N   ASN A  66     -19.482  21.087   9.991  1.00  0.00           N
ATOM    513  CA  ASN A  66     -19.360  21.050  11.445  1.00  0.00           C
ATOM    514  C   ASN A  66     -18.029  20.445  11.880  1.00  0.00           C
ATOM    515  CB  ASN A  66     -20.524  20.271  12.061  1.00  0.00           C
ATOM    516  O   ASN A  66     -17.724  20.398  13.073  1.00  0.00           O
ATOM    517  CG  ASN A  66     -21.863  20.947  11.837  1.00  0.00           C
ATOM    518  ND2 ASN A  66     -22.846  20.180  11.382  1.00  0.00           N
ATOM    519  OD1 ASN A  66     -22.011  22.149  12.070  1.00  0.00           O
ATOM    520  N   ARG A  67     -17.262  19.973  10.867  1.00  0.00           N
ATOM    521  CA  ARG A  67     -15.962  19.358  11.112  1.00  0.00           C
ATOM    522  C   ARG A  67     -16.077  18.213  12.112  1.00  0.00           C
ATOM    523  CB  ARG A  67     -14.961  20.399  11.619  1.00  0.00           C
ATOM    524  O   ARG A  67     -15.300  18.135  13.066  1.00  0.00           O
ATOM    525  CG  ARG A  67     -14.664  21.506  10.621  1.00  0.00           C
ATOM    526  CD  ARG A  67     -13.597  22.460  11.138  1.00  0.00           C
ATOM    527  NE  ARG A  67     -13.199  23.428  10.119  1.00  0.00           N
ATOM    528  NH1 ARG A  67     -11.654  24.509  11.453  1.00  0.00           N
ATOM    529  NH2 ARG A  67     -12.001  25.206   9.297  1.00  0.00           N
ATOM    530  CZ  ARG A  67     -12.286  24.379  10.292  1.00  0.00           C
ATOM    531  N   GLU A  68     -17.045  17.381  11.985  1.00  0.00           N
ATOM    532  CA  GLU A  68     -17.298  16.252  12.876  1.00  0.00           C
ATOM    533  C   GLU A  68     -17.670  15.000  12.087  1.00  0.00           C
ATOM    534  CB  GLU A  68     -18.406  16.593  13.875  1.00  0.00           C
ATOM    535  O   GLU A  68     -18.061  15.087  10.921  1.00  0.00           O
ATOM    536  CG  GLU A  68     -18.056  17.739  14.814  1.00  0.00           C
ATOM    537  CD  GLU A  68     -19.176  18.084  15.783  1.00  0.00           C
ATOM    538  OE1 GLU A  68     -18.926  18.826  16.760  1.00  0.00           O
ATOM    539  OE2 GLU A  68     -20.312  17.608  15.563  1.00  0.00           O
ATOM    540  N   MET A  69     -17.534  13.792  12.794  1.00  0.00           N
ATOM    541  CA  MET A  69     -17.998  12.517  12.255  1.00  0.00           C
ATOM    542  C   MET A  69     -19.446  12.253  12.653  1.00  0.00           C
ATOM    543  CB  MET A  69     -17.106  11.372  12.737  1.00  0.00           C
ATOM    544  O   MET A  69     -19.823  12.451  13.810  1.00  0.00           O
ATOM    545  CG  MET A  69     -15.665  11.477  12.266  1.00  0.00           C
ATOM    546  SD  MET A  69     -15.520  11.463  10.437  1.00  0.00           S
ATOM    547  CE  MET A  69     -15.608   9.678  10.123  1.00  0.00           C
ATOM    548  N   ILE A  70     -20.255  11.854  11.622  1.00  0.00           N
ATOM    549  CA  ILE A  70     -21.655  11.541  11.888  1.00  0.00           C
ATOM    550  C   ILE A  70     -21.976  10.139  11.375  1.00  0.00           C
ATOM    551  CB  ILE A  70     -22.599  12.578  11.240  1.00  0.00           C
ATOM    552  O   ILE A  70     -21.522   9.746  10.298  1.00  0.00           O
ATOM    553  CG1 ILE A  70     -22.223  13.995  11.687  1.00  0.00           C
ATOM    554  CG2 ILE A  70     -24.059  12.266  11.579  1.00  0.00           C
ATOM    555  CD1 ILE A  70     -22.832  15.097  10.831  1.00  0.00           C
ATOM    556  N   THR A  71     -22.735   9.412  12.231  1.00  0.00           N
ATOM    557  CA  THR A  71     -23.207   8.104  11.791  1.00  0.00           C
ATOM    558  C   THR A  71     -24.677   8.168  11.386  1.00  0.00           C
ATOM    559  CB  THR A  71     -23.021   7.044  12.892  1.00  0.00           C
ATOM    560  O   THR A  71     -25.405   9.068  11.811  1.00  0.00           O
ATOM    561  CG2 THR A  71     -21.559   6.941  13.315  1.00  0.00           C
ATOM    562  OG1 THR A  71     -23.812   7.402  14.031  1.00  0.00           O
ATOM    563  N   ASP A  72     -25.068   7.329  10.421  1.00  0.00           N
ATOM    564  CA  ASP A  72     -26.462   7.331   9.988  1.00  0.00           C
ATOM    565  C   ASP A  72     -27.347   6.584  10.983  1.00  0.00           C
ATOM    566  CB  ASP A  72     -26.593   6.709   8.597  1.00  0.00           C
ATOM    567  O   ASP A  72     -28.522   6.331  10.709  1.00  0.00           O
ATOM    568  CG  ASP A  72     -26.082   5.280   8.535  1.00  0.00           C
ATOM    569  OD1 ASP A  72     -25.599   4.761   9.564  1.00  0.00           O
ATOM    570  OD2 ASP A  72     -26.160   4.669   7.447  1.00  0.00           O
ATOM    571  N   ASP A  73     -26.820   6.219  12.068  1.00  0.00           N
ATOM    572  CA  ASP A  73     -27.516   5.564  13.170  1.00  0.00           C
ATOM    573  C   ASP A  73     -27.047   6.109  14.518  1.00  0.00           C
ATOM    574  CB  ASP A  73     -27.306   4.049  13.114  1.00  0.00           C
ATOM    575  O   ASP A  73     -26.342   7.119  14.573  1.00  0.00           O
ATOM    576  CG  ASP A  73     -28.472   3.267  13.692  1.00  0.00           C
ATOM    577  OD1 ASP A  73     -28.996   3.652  14.760  1.00  0.00           O
ATOM    578  OD2 ASP A  73     -28.869   2.254  13.076  1.00  0.00           O
ATOM    579  N   ASP A  74     -27.589   5.481  15.636  1.00  0.00           N
ATOM    580  CA  ASP A  74     -27.184   5.871  16.983  1.00  0.00           C
ATOM    581  C   ASP A  74     -25.707   5.568  17.222  1.00  0.00           C
ATOM    582  CB  ASP A  74     -28.043   5.158  18.029  1.00  0.00           C
ATOM    583  O   ASP A  74     -25.290   4.409  17.178  1.00  0.00           O
ATOM    584  CG  ASP A  74     -27.775   5.640  19.444  1.00  0.00           C
ATOM    585  OD1 ASP A  74     -26.850   6.455  19.646  1.00  0.00           O
ATOM    586  OD2 ASP A  74     -28.495   5.198  20.366  1.00  0.00           O
ATOM    587  N   ASP A  75     -24.950   6.649  17.560  1.00  0.00           N
ATOM    588  CA  ASP A  75     -23.511   6.546  17.783  1.00  0.00           C
ATOM    589  C   ASP A  75     -23.198   5.549  18.897  1.00  0.00           C
ATOM    590  CB  ASP A  75     -22.920   7.916  18.122  1.00  0.00           C
ATOM    591  O   ASP A  75     -22.159   4.887  18.870  1.00  0.00           O
ATOM    592  CG  ASP A  75     -22.958   8.884  16.952  1.00  0.00           C
ATOM    593  OD1 ASP A  75     -23.260   8.457  15.817  1.00  0.00           O
ATOM    594  OD2 ASP A  75     -22.679  10.083  17.167  1.00  0.00           O
ATOM    595  N   MET A  76     -24.056   5.421  19.875  1.00  0.00           N
ATOM    596  CA  MET A  76     -23.848   4.613  21.073  1.00  0.00           C
ATOM    597  C   MET A  76     -23.902   3.125  20.743  1.00  0.00           C
ATOM    598  CB  MET A  76     -24.893   4.951  22.138  1.00  0.00           C
ATOM    599  O   MET A  76     -23.428   2.295  21.520  1.00  0.00           O
ATOM    600  CG  MET A  76     -24.670   6.296  22.811  1.00  0.00           C
ATOM    601  SD  MET A  76     -23.037   6.405  23.642  1.00  0.00           S
ATOM    602  CE  MET A  76     -23.272   5.189  24.968  1.00  0.00           C
ATOM    603  N   LYS A  77     -24.430   2.757  19.485  1.00  0.00           N
ATOM    604  CA  LYS A  77     -24.575   1.360  19.087  1.00  0.00           C
ATOM    605  C   LYS A  77     -23.315   0.852  18.392  1.00  0.00           C
ATOM    606  CB  LYS A  77     -25.786   1.187  18.168  1.00  0.00           C
ATOM    607  O   LYS A  77     -23.135  -0.356  18.228  1.00  0.00           O
ATOM    608  CG  LYS A  77     -27.125   1.371  18.866  1.00  0.00           C
ATOM    609  CD  LYS A  77     -28.289   1.060  17.934  1.00  0.00           C
ATOM    610  CE  LYS A  77     -29.630   1.256  18.629  1.00  0.00           C
ATOM    611  NZ  LYS A  77     -30.775   1.042  17.693  1.00  0.00           N
ATOM    612  N   VAL A  78     -22.446   1.795  18.010  1.00  0.00           N
ATOM    613  CA  VAL A  78     -21.280   1.446  17.205  1.00  0.00           C
ATOM    614  C   VAL A  78     -20.240   0.747  18.077  1.00  0.00           C
ATOM    615  CB  VAL A  78     -20.661   2.693  16.534  1.00  0.00           C
ATOM    616  O   VAL A  78     -19.783   1.305  19.078  1.00  0.00           O
ATOM    617  CG1 VAL A  78     -19.342   2.339  15.849  1.00  0.00           C
ATOM    618  CG2 VAL A  78     -21.641   3.300  15.531  1.00  0.00           C
ATOM    619  N   ASP A  79     -19.797  -0.461  17.632  1.00  0.00           N
ATOM    620  CA  ASP A  79     -18.803  -1.253  18.350  1.00  0.00           C
ATOM    621  C   ASP A  79     -17.420  -1.100  17.721  1.00  0.00           C
ATOM    622  CB  ASP A  79     -19.209  -2.728  18.377  1.00  0.00           C
ATOM    623  O   ASP A  79     -16.414  -1.034  18.429  1.00  0.00           O
ATOM    624  CG  ASP A  79     -20.557  -2.960  19.036  1.00  0.00           C
ATOM    625  OD1 ASP A  79     -20.728  -2.597  20.220  1.00  0.00           O
ATOM    626  OD2 ASP A  79     -21.456  -3.513  18.366  1.00  0.00           O
ATOM    627  N   VAL A  80     -17.425  -1.036  16.458  1.00  0.00           N
ATOM    628  CA  VAL A  80     -16.183  -1.056  15.691  1.00  0.00           C
ATOM    629  C   VAL A  80     -16.242  -0.007  14.584  1.00  0.00           C
ATOM    630  CB  VAL A  80     -15.912  -2.453  15.088  1.00  0.00           C
ATOM    631  O   VAL A  80     -17.297   0.216  13.986  1.00  0.00           O
ATOM    632  CG1 VAL A  80     -14.587  -2.464  14.326  1.00  0.00           C
ATOM    633  CG2 VAL A  80     -15.910  -3.516  16.185  1.00  0.00           C
ATOM    634  N   VAL A  81     -15.040   0.638  14.378  1.00  0.00           N
ATOM    635  CA  VAL A  81     -14.908   1.538  13.237  1.00  0.00           C
ATOM    636  C   VAL A  81     -13.907   0.962  12.237  1.00  0.00           C
ATOM    637  CB  VAL A  81     -14.466   2.952  13.678  1.00  0.00           C
ATOM    638  O   VAL A  81     -12.756   0.693  12.587  1.00  0.00           O
ATOM    639  CG1 VAL A  81     -14.229   3.847  12.463  1.00  0.00           C
ATOM    640  CG2 VAL A  81     -15.510   3.571  14.605  1.00  0.00           C
ATOM    641  N   LEU A  82     -14.361   0.632  11.055  1.00  0.00           N
ATOM    642  CA  LEU A  82     -13.539   0.329   9.889  1.00  0.00           C
ATOM    643  C   LEU A  82     -13.427   1.543   8.972  1.00  0.00           C
ATOM    644  CB  LEU A  82     -14.121  -0.857   9.116  1.00  0.00           C
ATOM    645  O   LEU A  82     -14.437   2.039   8.467  1.00  0.00           O
ATOM    646  CG  LEU A  82     -13.331  -1.322   7.891  1.00  0.00           C
ATOM    647  CD1 LEU A  82     -11.961  -1.844   8.312  1.00  0.00           C
ATOM    648  CD2 LEU A  82     -14.105  -2.392   7.129  1.00  0.00           C
ATOM    649  N   HIS A  83     -12.105   1.946   8.707  1.00  0.00           N
ATOM    650  CA  HIS A  83     -11.989   3.251   8.066  1.00  0.00           C
ATOM    651  C   HIS A  83     -10.913   3.240   6.985  1.00  0.00           C
ATOM    652  CB  HIS A  83     -11.680   4.332   9.103  1.00  0.00           C
ATOM    653  O   HIS A  83     -10.014   2.396   7.007  1.00  0.00           O
ATOM    654  CG  HIS A  83     -10.304   4.232   9.683  1.00  0.00           C
ATOM    655  CD2 HIS A  83      -9.846   3.579  10.777  1.00  0.00           C
ATOM    656  ND1 HIS A  83      -9.213   4.858   9.121  1.00  0.00           N
ATOM    657  CE1 HIS A  83      -8.139   4.594   9.846  1.00  0.00           C
ATOM    658  NE2 HIS A  83      -8.496   3.820  10.857  1.00  0.00           N
ATOM    659  N   LYS A  84     -11.097   4.130   6.030  1.00  0.00           N
ATOM    660  CA  LYS A  84     -10.101   4.584   5.063  1.00  0.00           C
ATOM    661  C   LYS A  84     -10.078   6.107   4.973  1.00  0.00           C
ATOM    662  CB  LYS A  84     -10.378   3.981   3.685  1.00  0.00           C
ATOM    663  O   LYS A  84     -10.569   6.684   4.001  1.00  0.00           O
ATOM    664  CG  LYS A  84      -9.267   4.217   2.672  1.00  0.00           C
ATOM    665  CD  LYS A  84      -8.087   3.284   2.910  1.00  0.00           C
ATOM    666  CE  LYS A  84      -6.975   3.517   1.896  1.00  0.00           C
ATOM    667  NZ  LYS A  84      -5.667   2.981   2.375  1.00  0.00           N
ATOM    668  N   LEU A  85      -9.423   6.738   5.980  1.00  0.00           N
ATOM    669  CA  LEU A  85      -9.450   8.185   6.161  1.00  0.00           C
ATOM    670  C   LEU A  85      -8.615   8.883   5.092  1.00  0.00           C
ATOM    671  CB  LEU A  85      -8.936   8.561   7.553  1.00  0.00           C
ATOM    672  O   LEU A  85      -8.787  10.079   4.847  1.00  0.00           O
ATOM    673  CG  LEU A  85      -9.876   8.273   8.724  1.00  0.00           C
ATOM    674  CD1 LEU A  85      -9.178   8.564  10.048  1.00  0.00           C
ATOM    675  CD2 LEU A  85     -11.156   9.092   8.597  1.00  0.00           C
ATOM    676  N   SER A  86      -7.691   8.094   4.515  1.00  0.00           N
ATOM    677  CA  SER A  86      -6.794   8.654   3.510  1.00  0.00           C
ATOM    678  C   SER A  86      -7.568   9.158   2.296  1.00  0.00           C
ATOM    679  CB  SER A  86      -5.763   7.614   3.071  1.00  0.00           C
ATOM    680  O   SER A  86      -7.040   9.929   1.492  1.00  0.00           O
ATOM    681  OG  SER A  86      -6.401   6.468   2.535  1.00  0.00           O
ATOM    682  N   THR A  87      -8.797   8.779   2.205  1.00  0.00           N
ATOM    683  CA  THR A  87      -9.614   9.200   1.072  1.00  0.00           C
ATOM    684  C   THR A  87     -10.486  10.394   1.448  1.00  0.00           C
ATOM    685  CB  THR A  87     -10.504   8.049   0.567  1.00  0.00           C
ATOM    686  O   THR A  87     -11.315  10.840   0.651  1.00  0.00           O
ATOM    687  CG2 THR A  87      -9.663   6.857   0.123  1.00  0.00           C
ATOM    688  OG1 THR A  87     -11.383   7.635   1.621  1.00  0.00           O
ATOM    689  N   LEU A  88     -10.401  10.854   2.630  1.00  0.00           N
ATOM    690  CA  LEU A  88     -11.146  12.008   3.122  1.00  0.00           C
ATOM    691  C   LEU A  88     -10.217  13.194   3.360  1.00  0.00           C
ATOM    692  CB  LEU A  88     -11.886  11.657   4.415  1.00  0.00           C
ATOM    693  O   LEU A  88      -8.993  13.043   3.338  1.00  0.00           O
ATOM    694  CG  LEU A  88     -12.890  10.506   4.331  1.00  0.00           C
ATOM    695  CD1 LEU A  88     -13.477  10.213   5.707  1.00  0.00           C
ATOM    696  CD2 LEU A  88     -13.994  10.831   3.331  1.00  0.00           C
ATOM    697  N   PRO A  89     -10.829  14.425   3.543  1.00  0.00           N
ATOM    698  CA  PRO A  89      -9.971  15.569   3.862  1.00  0.00           C
ATOM    699  C   PRO A  89      -9.180  15.370   5.153  1.00  0.00           C
ATOM    700  CB  PRO A  89     -10.964  16.726   4.003  1.00  0.00           C
ATOM    701  O   PRO A  89      -9.633  14.663   6.057  1.00  0.00           O
ATOM    702  CG  PRO A  89     -12.158  16.303   3.211  1.00  0.00           C
ATOM    703  CD  PRO A  89     -12.291  14.810   3.309  1.00  0.00           C
ATOM    704  N   PRO A  90      -8.003  16.039   5.291  1.00  0.00           N
ATOM    705  CA  PRO A  90      -7.105  15.853   6.434  1.00  0.00           C
ATOM    706  C   PRO A  90      -7.797  16.096   7.773  1.00  0.00           C
ATOM    707  CB  PRO A  90      -6.007  16.891   6.191  1.00  0.00           C
ATOM    708  O   PRO A  90      -7.476  15.437   8.766  1.00  0.00           O
ATOM    709  CG  PRO A  90      -5.990  17.091   4.710  1.00  0.00           C
ATOM    710  CD  PRO A  90      -7.393  16.946   4.193  1.00  0.00           C
ATOM    711  N   GLU A  91      -8.789  16.949   7.807  1.00  0.00           N
ATOM    712  CA  GLU A  91      -9.502  17.302   9.031  1.00  0.00           C
ATOM    713  C   GLU A  91     -10.312  16.121   9.558  1.00  0.00           C
ATOM    714  CB  GLU A  91     -10.420  18.504   8.792  1.00  0.00           C
ATOM    715  O   GLU A  91     -10.645  16.070  10.744  1.00  0.00           O
ATOM    716  CG  GLU A  91      -9.677  19.782   8.431  1.00  0.00           C
ATOM    717  CD  GLU A  91      -9.268  19.846   6.968  1.00  0.00           C
ATOM    718  OE1 GLU A  91      -8.578  20.813   6.573  1.00  0.00           O
ATOM    719  OE2 GLU A  91      -9.640  18.922   6.211  1.00  0.00           O
ATOM    720  N   ALA A  92     -10.603  15.202   8.711  1.00  0.00           N
ATOM    721  CA  ALA A  92     -11.398  14.035   9.086  1.00  0.00           C
ATOM    722  C   ALA A  92     -10.668  13.183  10.119  1.00  0.00           C
ATOM    723  CB  ALA A  92     -11.732  13.201   7.851  1.00  0.00           C
ATOM    724  O   ALA A  92     -11.301  12.503  10.931  1.00  0.00           O
ATOM    725  N   PHE A  93      -9.380  13.225  10.115  1.00  0.00           N
ATOM    726  CA  PHE A  93      -8.595  12.450  11.069  1.00  0.00           C
ATOM    727  C   PHE A  93      -8.873  12.906  12.496  1.00  0.00           C
ATOM    728  CB  PHE A  93      -7.100  12.571  10.761  1.00  0.00           C
ATOM    729  O   PHE A  93      -9.211  12.092  13.359  1.00  0.00           O
ATOM    730  CG  PHE A  93      -6.631  11.661   9.658  1.00  0.00           C
ATOM    731  CD1 PHE A  93      -6.026  10.445   9.951  1.00  0.00           C
ATOM    732  CD2 PHE A  93      -6.797  12.021   8.327  1.00  0.00           C
ATOM    733  CE1 PHE A  93      -5.591   9.600   8.932  1.00  0.00           C
ATOM    734  CE2 PHE A  93      -6.366  11.182   7.303  1.00  0.00           C
ATOM    735  CZ  PHE A  93      -5.762   9.973   7.608  1.00  0.00           C
ATOM    736  N   GLY A  94      -8.747  14.204  12.668  1.00  0.00           N
ATOM    737  CA  GLY A  94      -9.017  14.771  13.980  1.00  0.00           C
ATOM    738  C   GLY A  94     -10.451  14.571  14.433  1.00  0.00           C
ATOM    739  O   GLY A  94     -10.700  14.257  15.599  1.00  0.00           O
ATOM    740  N   ALA A  95     -11.314  14.682  13.514  1.00  0.00           N
ATOM    741  CA  ALA A  95     -12.734  14.529  13.821  1.00  0.00           C
ATOM    742  C   ALA A  95     -13.045  13.108  14.282  1.00  0.00           C
ATOM    743  CB  ALA A  95     -13.584  14.888  12.605  1.00  0.00           C
ATOM    744  O   ALA A  95     -13.806  12.909  15.232  1.00  0.00           O
ATOM    745  N   LEU A  96     -12.472  12.125  13.582  1.00  0.00           N
ATOM    746  CA  LEU A  96     -12.715  10.740  13.969  1.00  0.00           C
ATOM    747  C   LEU A  96     -12.135  10.452  15.350  1.00  0.00           C
ATOM    748  CB  LEU A  96     -12.112   9.781  12.939  1.00  0.00           C
ATOM    749  O   LEU A  96     -12.776   9.793  16.172  1.00  0.00           O
ATOM    750  CG  LEU A  96     -12.285   8.288  13.220  1.00  0.00           C
ATOM    751  CD1 LEU A  96     -13.765   7.934  13.313  1.00  0.00           C
ATOM    752  CD2 LEU A  96     -11.598   7.458  12.140  1.00  0.00           C
ATOM    753  N   LEU A  97     -10.940  10.933  15.620  1.00  0.00           N
ATOM    754  CA  LEU A  97     -10.318  10.727  16.923  1.00  0.00           C
ATOM    755  C   LEU A  97     -11.181  11.314  18.036  1.00  0.00           C
ATOM    756  CB  LEU A  97      -8.923  11.357  16.957  1.00  0.00           C
ATOM    757  O   LEU A  97     -11.388  10.675  19.069  1.00  0.00           O
ATOM    758  CG  LEU A  97      -7.838  10.644  16.148  1.00  0.00           C
ATOM    759  CD1 LEU A  97      -6.561  11.478  16.124  1.00  0.00           C
ATOM    760  CD2 LEU A  97      -7.566   9.258  16.721  1.00  0.00           C
ATOM    761  N   LYS A  98     -11.689  12.492  17.781  1.00  0.00           N
ATOM    762  CA  LYS A  98     -12.551  13.154  18.756  1.00  0.00           C
ATOM    763  C   LYS A  98     -13.845  12.374  18.965  1.00  0.00           C
ATOM    764  CB  LYS A  98     -12.867  14.583  18.311  1.00  0.00           C
ATOM    765  O   LYS A  98     -14.288  12.189  20.101  1.00  0.00           O
ATOM    766  CG  LYS A  98     -11.702  15.550  18.461  1.00  0.00           C
ATOM    767  CD  LYS A  98     -12.080  16.955  18.011  1.00  0.00           C
ATOM    768  CE  LYS A  98     -10.885  17.898  18.051  1.00  0.00           C
ATOM    769  NZ  LYS A  98     -11.220  19.243  17.496  1.00  0.00           N
ATOM    770  N   TRP A  99     -14.421  11.933  17.864  1.00  0.00           N
ATOM    771  CA  TRP A  99     -15.648  11.147  17.927  1.00  0.00           C
ATOM    772  C   TRP A  99     -15.435   9.868  18.731  1.00  0.00           C
ATOM    773  CB  TRP A  99     -16.140  10.803  16.519  1.00  0.00           C
ATOM    774  O   TRP A  99     -16.249   9.527  19.593  1.00  0.00           O
ATOM    775  CG  TRP A  99     -17.452  10.077  16.492  1.00  0.00           C
ATOM    776  CD1 TRP A  99     -18.697  10.629  16.371  1.00  0.00           C
ATOM    777  CD2 TRP A  99     -17.648   8.663  16.594  1.00  0.00           C
ATOM    778  CE2 TRP A  99     -19.039   8.428  16.526  1.00  0.00           C
ATOM    779  CE3 TRP A  99     -16.781   7.571  16.735  1.00  0.00           C
ATOM    780  NE1 TRP A  99     -19.656   9.642  16.391  1.00  0.00           N
ATOM    781  CH2 TRP A  99     -18.713   6.093  16.734  1.00  0.00           C
ATOM    782  CZ2 TRP A  99     -19.583   7.143  16.595  1.00  0.00           C
ATOM    783  CZ3 TRP A  99     -17.325   6.293  16.804  1.00  0.00           C
ATOM    784  N   CYS A 100     -14.330   9.148  18.494  1.00  0.00           N
ATOM    785  CA  CYS A 100     -14.022   7.904  19.192  1.00  0.00           C
ATOM    786  C   CYS A 100     -13.847   8.146  20.686  1.00  0.00           C
ATOM    787  CB  CYS A 100     -12.759   7.265  18.617  1.00  0.00           C
ATOM    788  O   CYS A 100     -14.366   7.388  21.507  1.00  0.00           O
ATOM    789  SG  CYS A 100     -12.981   6.569  16.966  1.00  0.00           S
ATOM    790  N   GLU A 101     -13.143   9.215  21.000  1.00  0.00           N
ATOM    791  CA  GLU A 101     -12.917   9.564  22.400  1.00  0.00           C
ATOM    792  C   GLU A 101     -14.231   9.874  23.111  1.00  0.00           C
ATOM    793  CB  GLU A 101     -11.966  10.758  22.509  1.00  0.00           C
ATOM    794  O   GLU A 101     -14.496   9.349  24.194  1.00  0.00           O
ATOM    795  CG  GLU A 101     -11.572  11.102  23.938  1.00  0.00           C
ATOM    796  CD  GLU A 101     -10.569  12.242  24.027  1.00  0.00           C
ATOM    797  OE1 GLU A 101     -10.117  12.567  25.148  1.00  0.00           O
ATOM    798  OE2 GLU A 101     -10.234  12.815  22.967  1.00  0.00           O
ATOM    799  N   ALA A 102     -15.021  10.705  22.517  1.00  0.00           N
ATOM    800  CA  ALA A 102     -16.288  11.135  23.104  1.00  0.00           C
ATOM    801  C   ALA A 102     -17.254   9.961  23.241  1.00  0.00           C
ATOM    802  CB  ALA A 102     -16.916  12.242  22.261  1.00  0.00           C
ATOM    803  O   ALA A 102     -17.859   9.767  24.298  1.00  0.00           O
ATOM    804  N   THR A 103     -17.394   9.161  22.177  1.00  0.00           N
ATOM    805  CA  THR A 103     -18.319   8.033  22.164  1.00  0.00           C
ATOM    806  C   THR A 103     -17.881   6.962  23.158  1.00  0.00           C
ATOM    807  CB  THR A 103     -18.430   7.418  20.757  1.00  0.00           C
ATOM    808  O   THR A 103     -18.708   6.404  23.883  1.00  0.00           O
ATOM    809  CG2 THR A 103     -19.426   6.263  20.739  1.00  0.00           C
ATOM    810  OG1 THR A 103     -18.865   8.424  19.834  1.00  0.00           O
ATOM    811  N   SER A 104     -16.624   6.691  23.182  1.00  0.00           N
ATOM    812  CA  SER A 104     -16.103   5.713  24.132  1.00  0.00           C
ATOM    813  C   SER A 104     -16.326   6.168  25.571  1.00  0.00           C
ATOM    814  CB  SER A 104     -14.613   5.471  23.890  1.00  0.00           C
ATOM    815  O   SER A 104     -16.647   5.356  26.441  1.00  0.00           O
ATOM    816  OG  SER A 104     -14.404   4.829  22.644  1.00  0.00           O
ATOM    817  N   ALA A 105     -16.126   7.480  25.882  1.00  0.00           N
ATOM    818  CA  ALA A 105     -16.374   8.042  27.207  1.00  0.00           C
ATOM    819  C   ALA A 105     -17.836   7.872  27.610  1.00  0.00           C
ATOM    820  CB  ALA A 105     -15.984   9.518  27.241  1.00  0.00           C
ATOM    821  O   ALA A 105     -18.133   7.463  28.735  1.00  0.00           O
ATOM    822  N   LYS A 106     -18.732   8.167  26.684  1.00  0.00           N
ATOM    823  CA  LYS A 106     -20.161   8.000  26.937  1.00  0.00           C
ATOM    824  C   LYS A 106     -20.508   6.534  27.180  1.00  0.00           C
ATOM    825  CB  LYS A 106     -20.980   8.546  25.767  1.00  0.00           C
ATOM    826  O   LYS A 106     -21.312   6.219  28.060  1.00  0.00           O
ATOM    827  CG  LYS A 106     -20.961  10.063  25.652  1.00  0.00           C
ATOM    828  CD  LYS A 106     -21.793  10.544  24.470  1.00  0.00           C
ATOM    829  CE  LYS A 106     -21.705  12.055  24.302  1.00  0.00           C
ATOM    830  NZ  LYS A 106     -22.422  12.519  23.076  1.00  0.00           N
ATOM    831  N   ARG A 107     -19.893   5.643  26.403  1.00  0.00           N
ATOM    832  CA  ARG A 107     -20.115   4.208  26.546  1.00  0.00           C
ATOM    833  C   ARG A 107     -19.624   3.711  27.902  1.00  0.00           C
ATOM    834  CB  ARG A 107     -19.415   3.441  25.422  1.00  0.00           C
ATOM    835  O   ARG A 107     -20.261   2.858  28.523  1.00  0.00           O
ATOM    836  CG  ARG A 107     -20.089   3.585  24.066  1.00  0.00           C
ATOM    837  CD  ARG A 107     -19.256   2.963  22.954  1.00  0.00           C
ATOM    838  NE  ARG A 107     -19.166   1.512  23.095  1.00  0.00           N
ATOM    839  NH1 ARG A 107     -21.131   1.072  21.964  1.00  0.00           N
ATOM    840  NH2 ARG A 107     -19.878  -0.652  22.807  1.00  0.00           N
ATOM    841  CZ  ARG A 107     -20.058   0.648  22.622  1.00  0.00           C
ATOM    842  N   ARG A 108     -18.576   4.259  28.341  1.00  0.00           N
ATOM    843  CA  ARG A 108     -18.025   3.870  29.635  1.00  0.00           C
ATOM    844  C   ARG A 108     -18.989   4.212  30.766  1.00  0.00           C
ATOM    845  CB  ARG A 108     -16.676   4.552  29.872  1.00  0.00           C
ATOM    846  O   ARG A 108     -19.132   3.445  31.720  1.00  0.00           O
ATOM    847  CG  ARG A 108     -15.510   3.872  29.172  1.00  0.00           C
ATOM    848  CD  ARG A 108     -14.173   4.453  29.609  1.00  0.00           C
ATOM    849  NE  ARG A 108     -14.021   5.840  29.178  1.00  0.00           N
ATOM    850  NH1 ARG A 108     -11.716   5.852  29.334  1.00  0.00           N
ATOM    851  NH2 ARG A 108     -12.833   7.736  28.657  1.00  0.00           N
ATOM    852  CZ  ARG A 108     -12.857   6.473  29.057  1.00  0.00           C
ATOM    853  N   GLN A 109     -19.654   5.372  30.622  1.00  0.00           N
ATOM    854  CA  GLN A 109     -20.645   5.796  31.606  1.00  0.00           C
ATOM    855  C   GLN A 109     -21.800   4.802  31.687  1.00  0.00           C
ATOM    856  CB  GLN A 109     -21.175   7.190  31.269  1.00  0.00           C
ATOM    857  O   GLN A 109     -22.400   4.625  32.749  1.00  0.00           O
ATOM    858  CG  GLN A 109     -20.152   8.301  31.467  1.00  0.00           C
ATOM    859  CD  GLN A 109     -20.657   9.653  30.998  1.00  0.00           C
ATOM    860  NE2 GLN A 109     -19.746  10.612  30.865  1.00  0.00           N
ATOM    861  OE1 GLN A 109     -21.854   9.835  30.757  1.00  0.00           O
ATOM    862  N   LYS A 110     -21.976   4.059  30.592  1.00  0.00           N
ATOM    863  CA  LYS A 110     -23.053   3.075  30.533  1.00  0.00           C
ATOM    864  C   LYS A 110     -22.513   1.657  30.698  1.00  0.00           C
ATOM    865  CB  LYS A 110     -23.818   3.194  29.214  1.00  0.00           C
ATOM    866  O   LYS A 110     -23.195   0.685  30.367  1.00  0.00           O
ATOM    867  CG  LYS A 110     -24.578   4.503  29.055  1.00  0.00           C
ATOM    868  CD  LYS A 110     -25.461   4.490  27.814  1.00  0.00           C
ATOM    869  CE  LYS A 110     -26.279   5.769  27.695  1.00  0.00           C
ATOM    870  NZ  LYS A 110     -27.160   5.753  26.489  1.00  0.00           N
ATOM    871  N   ARG A 111     -21.276   1.548  31.014  1.00  0.00           N
ATOM    872  CA  ARG A 111     -20.610   0.276  31.273  1.00  0.00           C
ATOM    873  C   ARG A 111     -20.542  -0.574  30.009  1.00  0.00           C
ATOM    874  CB  ARG A 111     -21.330  -0.493  32.383  1.00  0.00           C
ATOM    875  O   ARG A 111     -20.747  -1.789  30.059  1.00  0.00           O
ATOM    876  CG  ARG A 111     -21.281   0.193  33.739  1.00  0.00           C
ATOM    877  CD  ARG A 111     -21.922  -0.659  34.826  1.00  0.00           C
ATOM    878  NE  ARG A 111     -21.928   0.027  36.115  1.00  0.00           N
ATOM    879  NH1 ARG A 111     -22.895  -1.722  37.274  1.00  0.00           N
ATOM    880  NH2 ARG A 111     -22.346   0.217  38.365  1.00  0.00           N
ATOM    881  CZ  ARG A 111     -22.389  -0.494  37.248  1.00  0.00           C
ATOM    882  N   LEU A 112     -20.436   0.047  28.911  1.00  0.00           N
ATOM    883  CA  LEU A 112     -20.192  -0.601  27.627  1.00  0.00           C
ATOM    884  C   LEU A 112     -18.715  -0.532  27.255  1.00  0.00           C
ATOM    885  CB  LEU A 112     -21.038   0.048  26.529  1.00  0.00           C
ATOM    886  O   LEU A 112     -18.017   0.410  27.637  1.00  0.00           O
ATOM    887  CG  LEU A 112     -22.555  -0.031  26.707  1.00  0.00           C
ATOM    888  CD1 LEU A 112     -23.256   0.850  25.678  1.00  0.00           C
ATOM    889  CD2 LEU A 112     -23.033  -1.475  26.595  1.00  0.00           C
ATOM    890  N   PRO A 113     -18.200  -1.560  26.526  1.00  0.00           N
ATOM    891  CA  PRO A 113     -16.815  -1.477  26.055  1.00  0.00           C
ATOM    892  C   PRO A 113     -16.587  -0.309  25.098  1.00  0.00           C
ATOM    893  CB  PRO A 113     -16.604  -2.815  25.343  1.00  0.00           C
ATOM    894  O   PRO A 113     -17.508   0.099  24.385  1.00  0.00           O
ATOM    895  CG  PRO A 113     -17.693  -3.699  25.859  1.00  0.00           C
ATOM    896  CD  PRO A 113     -18.865  -2.839  26.238  1.00  0.00           C
ATOM    897  N   PRO A 114     -15.372   0.202  25.125  1.00  0.00           N
ATOM    898  CA  PRO A 114     -15.075   1.310  24.214  1.00  0.00           C
ATOM    899  C   PRO A 114     -15.138   0.900  22.745  1.00  0.00           C
ATOM    900  CB  PRO A 114     -13.652   1.718  24.606  1.00  0.00           C
ATOM    901  O   PRO A 114     -15.028  -0.287  22.426  1.00  0.00           O
ATOM    902  CG  PRO A 114     -13.038   0.473  25.160  1.00  0.00           C
ATOM    903  CD  PRO A 114     -14.105  -0.313  25.866  1.00  0.00           C
ATOM    904  N   VAL A 115     -15.310   1.911  21.936  1.00  0.00           N
ATOM    905  CA  VAL A 115     -15.314   1.679  20.495  1.00  0.00           C
ATOM    906  C   VAL A 115     -13.939   1.187  20.047  1.00  0.00           C
ATOM    907  CB  VAL A 115     -15.703   2.955  19.716  1.00  0.00           C
ATOM    908  O   VAL A 115     -12.912   1.717  20.478  1.00  0.00           O
ATOM    909  CG1 VAL A 115     -15.564   2.732  18.211  1.00  0.00           C
ATOM    910  CG2 VAL A 115     -17.128   3.380  20.067  1.00  0.00           C
ATOM    911  N   VAL A 116     -13.953   0.148  19.201  1.00  0.00           N
ATOM    912  CA  VAL A 116     -12.724  -0.383  18.621  1.00  0.00           C
ATOM    913  C   VAL A 116     -12.516   0.203  17.226  1.00  0.00           C
ATOM    914  CB  VAL A 116     -12.748  -1.926  18.552  1.00  0.00           C
ATOM    915  O   VAL A 116     -13.420   0.163  16.388  1.00  0.00           O
ATOM    916  CG1 VAL A 116     -11.508  -2.455  17.834  1.00  0.00           C
ATOM    917  CG2 VAL A 116     -12.850  -2.520  19.956  1.00  0.00           C
ATOM    918  N   VAL A 117     -11.332   0.768  17.024  1.00  0.00           N
ATOM    919  CA  VAL A 117     -10.976   1.281  15.705  1.00  0.00           C
ATOM    920  C   VAL A 117      -9.970   0.344  15.040  1.00  0.00           C
ATOM    921  CB  VAL A 117     -10.398   2.711  15.789  1.00  0.00           C
ATOM    922  O   VAL A 117      -8.870   0.137  15.557  1.00  0.00           O
ATOM    923  CG1 VAL A 117     -10.124   3.266  14.392  1.00  0.00           C
ATOM    924  CG2 VAL A 117     -11.352   3.628  16.553  1.00  0.00           C
ATOM    925  N   ILE A 118     -10.437  -0.244  13.896  1.00  0.00           N
ATOM    926  CA  ILE A 118      -9.491  -1.061  13.143  1.00  0.00           C
ATOM    927  C   ILE A 118      -8.400  -0.172  12.551  1.00  0.00           C
ATOM    928  CB  ILE A 118     -10.199  -1.858  12.024  1.00  0.00           C
ATOM    929  O   ILE A 118      -8.689   0.748  11.782  1.00  0.00           O
ATOM    930  CG1 ILE A 118     -11.290  -2.757  12.617  1.00  0.00           C
ATOM    931  CG2 ILE A 118      -9.185  -2.682  11.225  1.00  0.00           C
ATOM    932  CD1 ILE A 118     -10.765  -3.820  13.573  1.00  0.00           C
ATOM    933  N   ASP A 119      -7.175  -0.553  12.954  1.00  0.00           N
ATOM    934  CA  ASP A 119      -5.990   0.240  12.643  1.00  0.00           C
ATOM    935  C   ASP A 119      -6.173   1.693  13.076  1.00  0.00           C
ATOM    936  CB  ASP A 119      -5.676   0.172  11.148  1.00  0.00           C
ATOM    937  O   ASP A 119      -6.907   2.449  12.435  1.00  0.00           O
ATOM    938  CG  ASP A 119      -5.201  -1.200  10.703  1.00  0.00           C
ATOM    939  OD1 ASP A 119      -4.680  -1.967  11.542  1.00  0.00           O
ATOM    940  OD2 ASP A 119      -5.347  -1.517   9.503  1.00  0.00           O
ATOM    941  N   PRO A 120      -5.490   2.109  14.069  1.00  0.00           N
ATOM    942  CA  PRO A 120      -5.620   3.484  14.556  1.00  0.00           C
ATOM    943  C   PRO A 120      -5.316   4.523  13.478  1.00  0.00           C
ATOM    944  CB  PRO A 120      -4.592   3.556  15.688  1.00  0.00           C
ATOM    945  O   PRO A 120      -4.419   4.321  12.656  1.00  0.00           O
ATOM    946  CG  PRO A 120      -4.331   2.131  16.058  1.00  0.00           C
ATOM    947  CD  PRO A 120      -4.537   1.277  14.840  1.00  0.00           C
ATOM    948  N   PRO A 121      -6.040   5.642  13.507  1.00  0.00           N
ATOM    949  CA  PRO A 121      -5.856   6.689  12.499  1.00  0.00           C
ATOM    950  C   PRO A 121      -4.410   7.167  12.401  1.00  0.00           C
ATOM    951  CB  PRO A 121      -6.771   7.814  12.989  1.00  0.00           C
ATOM    952  O   PRO A 121      -3.906   7.401  11.300  1.00  0.00           O
ATOM    953  CG  PRO A 121      -7.900   7.116  13.677  1.00  0.00           C
ATOM    954  CD  PRO A 121      -7.348   5.936  14.423  1.00  0.00           C
ATOM    955  N   ASN A 122      -3.730   7.236  13.486  1.00  0.00           N
ATOM    956  CA  ASN A 122      -2.345   7.694  13.462  1.00  0.00           C
ATOM    957  C   ASN A 122      -1.439   6.705  12.734  1.00  0.00           C
ATOM    958  CB  ASN A 122      -1.834   7.933  14.885  1.00  0.00           C
ATOM    959  O   ASN A 122      -0.512   7.108  12.029  1.00  0.00           O
ATOM    960  CG  ASN A 122      -2.450   9.160  15.528  1.00  0.00           C
ATOM    961  ND2 ASN A 122      -2.525   9.160  16.854  1.00  0.00           N
ATOM    962  OD1 ASN A 122      -2.857  10.099  14.839  1.00  0.00           O
ATOM    963  N   ALA A 123      -1.738   5.434  12.950  1.00  0.00           N
ATOM    964  CA  ALA A 123      -0.977   4.414  12.234  1.00  0.00           C
ATOM    965  C   ALA A 123      -1.229   4.496  10.731  1.00  0.00           C
ATOM    966  CB  ALA A 123      -1.329   3.023  12.754  1.00  0.00           C
ATOM    967  O   ALA A 123      -0.293   4.408   9.932  1.00  0.00           O
ATOM    968  N   ALA A 124      -2.458   4.649  10.338  1.00  0.00           N
ATOM    969  CA  ALA A 124      -2.840   4.750   8.932  1.00  0.00           C
ATOM    970  C   ALA A 124      -2.252   6.004   8.292  1.00  0.00           C
ATOM    971  CB  ALA A 124      -4.361   4.749   8.793  1.00  0.00           C
ATOM    972  O   ALA A 124      -1.923   6.006   7.103  1.00  0.00           O
ATOM    973  N   ARG A 125      -2.068   7.051   9.072  1.00  0.00           N
ATOM    974  CA  ARG A 125      -1.562   8.330   8.584  1.00  0.00           C
ATOM    975  C   ARG A 125      -0.120   8.201   8.105  1.00  0.00           C
ATOM    976  CB  ARG A 125      -1.658   9.399   9.675  1.00  0.00           C
ATOM    977  O   ARG A 125       0.312   8.935   7.213  1.00  0.00           O
ATOM    978  CG  ARG A 125      -1.373  10.809   9.183  1.00  0.00           C
ATOM    979  CD  ARG A 125      -1.738  11.855  10.228  1.00  0.00           C
ATOM    980  NE  ARG A 125      -1.075  11.597  11.503  1.00  0.00           N
ATOM    981  NH1 ARG A 125      -2.790  12.439  12.801  1.00  0.00           N
ATOM    982  NH2 ARG A 125      -0.900  11.603  13.793  1.00  0.00           N
ATOM    983  CZ  ARG A 125      -1.590  11.880  12.696  1.00  0.00           C
ATOM    984  N   VAL A 126       0.597   7.269   8.664  1.00  0.00           N
ATOM    985  CA  VAL A 126       2.018   7.092   8.385  1.00  0.00           C
ATOM    986  C   VAL A 126       2.216   6.752   6.909  1.00  0.00           C
ATOM    987  CB  VAL A 126       2.639   5.990   9.273  1.00  0.00           C
ATOM    988  O   VAL A 126       3.208   7.160   6.300  1.00  0.00           O
ATOM    989  CG1 VAL A 126       4.035   5.619   8.777  1.00  0.00           C
ATOM    990  CG2 VAL A 126       2.690   6.446  10.730  1.00  0.00           C
ATOM    991  N   VAL A 127       1.249   6.079   6.276  1.00  0.00           N
ATOM    992  CA  VAL A 127       1.448   5.588   4.917  1.00  0.00           C
ATOM    993  C   VAL A 127       0.788   6.539   3.921  1.00  0.00           C
ATOM    994  CB  VAL A 127       0.885   4.159   4.741  1.00  0.00           C
ATOM    995  O   VAL A 127       0.746   6.260   2.721  1.00  0.00           O
ATOM    996  CG1 VAL A 127       1.666   3.163   5.596  1.00  0.00           C
ATOM    997  CG2 VAL A 127      -0.600   4.124   5.096  1.00  0.00           C
ATOM    998  N   MET A 128       0.360   7.679   4.317  1.00  0.00           N
ATOM    999  CA  MET A 128      -0.281   8.646   3.431  1.00  0.00           C
ATOM   1000  C   MET A 128       0.759   9.475   2.686  1.00  0.00           C
ATOM   1001  CB  MET A 128      -1.214   9.565   4.221  1.00  0.00           C
ATOM   1002  O   MET A 128       0.522   9.909   1.557  1.00  0.00           O
ATOM   1003  CG  MET A 128      -2.494   8.888   4.684  1.00  0.00           C
ATOM   1004  SD  MET A 128      -3.636  10.048   5.531  1.00  0.00           S
ATOM   1005  CE  MET A 128      -4.178  11.052   4.120  1.00  0.00           C
ATOM   1006  N   LYS A 129       1.824   9.692   3.410  1.00  0.00           N
ATOM   1007  CA  LYS A 129       2.946  10.373   2.772  1.00  0.00           C
ATOM   1008  C   LYS A 129       4.141   9.437   2.615  1.00  0.00           C
ATOM   1009  CB  LYS A 129       3.352  11.609   3.576  1.00  0.00           C
ATOM   1010  O   LYS A 129       4.508   8.728   3.554  1.00  0.00           O
ATOM   1011  CG  LYS A 129       2.291  12.700   3.611  1.00  0.00           C
ATOM   1012  CD  LYS A 129       2.790  13.941   4.340  1.00  0.00           C
ATOM   1013  CE  LYS A 129       1.752  15.055   4.323  1.00  0.00           C
ATOM   1014  NZ  LYS A 129       2.232  16.271   5.045  1.00  0.00           N
ATOM   1015  N   ARG A 130       4.727   9.454   1.485  1.00  0.00           N
ATOM   1016  CA  ARG A 130       5.867   8.591   1.192  1.00  0.00           C
ATOM   1017  C   ARG A 130       7.062   8.946   2.070  1.00  0.00           C
ATOM   1018  CB  ARG A 130       6.253   8.693  -0.285  1.00  0.00           C
ATOM   1019  O   ARG A 130       7.818   8.065   2.485  1.00  0.00           O
ATOM   1020  CG  ARG A 130       5.212   8.123  -1.235  1.00  0.00           C
ATOM   1021  CD  ARG A 130       5.661   8.215  -2.686  1.00  0.00           C
ATOM   1022  NE  ARG A 130       4.723   7.549  -3.585  1.00  0.00           N
ATOM   1023  NH1 ARG A 130       3.206   9.291  -3.627  1.00  0.00           N
ATOM   1024  NH2 ARG A 130       2.799   7.381  -4.828  1.00  0.00           N
ATOM   1025  CZ  ARG A 130       3.578   8.075  -4.011  1.00  0.00           C
ATOM   1026  N   SER A 131       7.219  10.231   2.398  1.00  0.00           N
ATOM   1027  CA  SER A 131       8.317  10.666   3.255  1.00  0.00           C
ATOM   1028  C   SER A 131       8.173  10.107   4.666  1.00  0.00           C
ATOM   1029  CB  SER A 131       8.385  12.193   3.307  1.00  0.00           C
ATOM   1030  O   SER A 131       9.155   9.671   5.270  1.00  0.00           O
ATOM   1031  OG  SER A 131       7.159  12.735   3.767  1.00  0.00           O
ATOM   1032  N   THR A 132       7.006  10.193   5.186  1.00  0.00           N
ATOM   1033  CA  THR A 132       6.746   9.647   6.514  1.00  0.00           C
ATOM   1034  C   THR A 132       6.970   8.138   6.531  1.00  0.00           C
ATOM   1035  CB  THR A 132       5.311   9.962   6.976  1.00  0.00           C
ATOM   1036  O   THR A 132       7.534   7.600   7.487  1.00  0.00           O
ATOM   1037  CG2 THR A 132       5.084   9.505   8.413  1.00  0.00           C
ATOM   1038  OG1 THR A 132       5.088  11.375   6.894  1.00  0.00           O
ATOM   1039  N   LEU A 133       6.485   7.477   5.489  1.00  0.00           N
ATOM   1040  CA  LEU A 133       6.687   6.038   5.354  1.00  0.00           C
ATOM   1041  C   LEU A 133       8.173   5.698   5.323  1.00  0.00           C
ATOM   1042  CB  LEU A 133       6.006   5.518   4.085  1.00  0.00           C
ATOM   1043  O   LEU A 133       8.622   4.792   6.029  1.00  0.00           O
ATOM   1044  CG  LEU A 133       6.277   4.058   3.720  1.00  0.00           C
ATOM   1045  CD1 LEU A 133       5.778   3.134   4.827  1.00  0.00           C
ATOM   1046  CD2 LEU A 133       5.621   3.708   2.389  1.00  0.00           C
ATOM   1047  N   ALA A 134       8.903   6.418   4.492  1.00  0.00           N
ATOM   1048  CA  ALA A 134      10.341   6.186   4.389  1.00  0.00           C
ATOM   1049  C   ALA A 134      11.018   6.329   5.750  1.00  0.00           C
ATOM   1050  CB  ALA A 134      10.966   7.150   3.384  1.00  0.00           C
ATOM   1051  O   ALA A 134      11.851   5.501   6.125  1.00  0.00           O
ATOM   1052  N   LYS A 135      10.655   7.310   6.529  1.00  0.00           N
ATOM   1053  CA  LYS A 135      11.216   7.534   7.858  1.00  0.00           C
ATOM   1054  C   LYS A 135      10.813   6.421   8.820  1.00  0.00           C
ATOM   1055  CB  LYS A 135      10.769   8.889   8.407  1.00  0.00           C
ATOM   1056  O   LYS A 135      11.631   5.952   9.614  1.00  0.00           O
ATOM   1057  CG  LYS A 135      11.458  10.079   7.756  1.00  0.00           C
ATOM   1058  CD  LYS A 135      10.972  11.398   8.344  1.00  0.00           C
ATOM   1059  CE  LYS A 135      11.607  12.591   7.643  1.00  0.00           C
ATOM   1060  NZ  LYS A 135      11.061  13.886   8.151  1.00  0.00           N
ATOM   1061  N   ALA A 136       9.550   6.044   8.739  1.00  0.00           N
ATOM   1062  CA  ALA A 136       9.051   4.981   9.608  1.00  0.00           C
ATOM   1063  C   ALA A 136       9.789   3.670   9.349  1.00  0.00           C
ATOM   1064  CB  ALA A 136       7.550   4.791   9.409  1.00  0.00           C
ATOM   1065  O   ALA A 136      10.100   2.930  10.285  1.00  0.00           O
ATOM   1066  N   LEU A 137      10.104   3.394   8.137  1.00  0.00           N
ATOM   1067  CA  LEU A 137      10.737   2.132   7.769  1.00  0.00           C
ATOM   1068  C   LEU A 137      12.201   2.113   8.196  1.00  0.00           C
ATOM   1069  CB  LEU A 137      10.631   1.899   6.259  1.00  0.00           C
ATOM   1070  O   LEU A 137      12.826   1.051   8.238  1.00  0.00           O
ATOM   1071  CG  LEU A 137       9.230   1.616   5.714  1.00  0.00           C
ATOM   1072  CD1 LEU A 137       9.279   1.421   4.202  1.00  0.00           C
ATOM   1073  CD2 LEU A 137       8.627   0.393   6.397  1.00  0.00           C
ATOM   1074  N   GLU A 138      12.666   3.228   8.660  1.00  0.00           N
ATOM   1075  CA  GLU A 138      14.002   3.301   9.245  1.00  0.00           C
ATOM   1076  C   GLU A 138      14.051   2.598  10.599  1.00  0.00           C
ATOM   1077  CB  GLU A 138      14.445   4.758   9.393  1.00  0.00           C
ATOM   1078  O   GLU A 138      15.105   2.111  11.013  1.00  0.00           O
ATOM   1079  CG  GLU A 138      14.768   5.440   8.071  1.00  0.00           C
ATOM   1080  CD  GLU A 138      15.175   6.896   8.230  1.00  0.00           C
ATOM   1081  OE1 GLU A 138      15.411   7.576   7.206  1.00  0.00           O
ATOM   1082  OE2 GLU A 138      15.260   7.361   9.389  1.00  0.00           O
ATOM   1083  N   GLY A 139      13.002   2.634  11.257  1.00  0.00           N
ATOM   1084  CA  GLY A 139      12.903   2.056  12.587  1.00  0.00           C
ATOM   1085  C   GLY A 139      12.579   0.574  12.571  1.00  0.00           C
ATOM   1086  O   GLY A 139      12.320  -0.022  13.618  1.00  0.00           O
ATOM   1087  N   ARG A 140      12.622  -0.115  11.442  1.00  0.00           N
ATOM   1088  CA  ARG A 140      12.265  -1.527  11.346  1.00  0.00           C
ATOM   1089  C   ARG A 140      13.295  -2.401  12.053  1.00  0.00           C
ATOM   1090  CB  ARG A 140      12.134  -1.951   9.882  1.00  0.00           C
ATOM   1091  O   ARG A 140      14.453  -2.007  12.203  1.00  0.00           O
ATOM   1092  CG  ARG A 140      13.404  -1.756   9.068  1.00  0.00           C
ATOM   1093  CD  ARG A 140      13.157  -1.960   7.580  1.00  0.00           C
ATOM   1094  NE  ARG A 140      14.384  -1.804   6.804  1.00  0.00           N
ATOM   1095  NH1 ARG A 140      13.733   0.164   5.784  1.00  0.00           N
ATOM   1096  NH2 ARG A 140      15.780  -0.754   5.312  1.00  0.00           N
ATOM   1097  CZ  ARG A 140      14.630  -0.798   5.968  1.00  0.00           C
ATOM   1098  N   PRO A 141      12.830  -3.647  12.469  1.00  0.00           N
ATOM   1099  CA  PRO A 141      13.735  -4.564  13.167  1.00  0.00           C
ATOM   1100  C   PRO A 141      14.911  -5.006  12.300  1.00  0.00           C
ATOM   1101  CB  PRO A 141      12.834  -5.752  13.513  1.00  0.00           C
ATOM   1102  O   PRO A 141      14.791  -5.065  11.073  1.00  0.00           O
ATOM   1103  CG  PRO A 141      11.442  -5.218  13.416  1.00  0.00           C
ATOM   1104  CD  PRO A 141      11.428  -4.105  12.408  1.00  0.00           C
ATOM   1105  N   VAL A 142      16.096  -5.235  13.019  1.00  0.00           N
ATOM   1106  CA  VAL A 142      17.277  -5.861  12.434  1.00  0.00           C
ATOM   1107  C   VAL A 142      17.388  -7.306  12.914  1.00  0.00           C
ATOM   1108  CB  VAL A 142      18.564  -5.082  12.785  1.00  0.00           C
ATOM   1109  O   VAL A 142      17.244  -7.583  14.107  1.00  0.00           O
ATOM   1110  CG1 VAL A 142      19.779  -5.714  12.108  1.00  0.00           C
ATOM   1111  CG2 VAL A 142      18.427  -3.615  12.380  1.00  0.00           C
ATOM   1112  N   PRO A 143      17.638  -8.220  11.827  1.00  0.00           N
ATOM   1113  CA  PRO A 143      17.868  -7.996  10.397  1.00  0.00           C
ATOM   1114  C   PRO A 143      16.572  -7.775   9.619  1.00  0.00           C
ATOM   1115  CB  PRO A 143      18.563  -9.283   9.946  1.00  0.00           C
ATOM   1116  O   PRO A 143      15.523  -8.303   9.997  1.00  0.00           O
ATOM   1117  CG  PRO A 143      18.033 -10.343  10.857  1.00  0.00           C
ATOM   1118  CD  PRO A 143      17.749  -9.723  12.196  1.00  0.00           C
ATOM   1119  N   SER A 144      16.764  -6.836   8.629  1.00  0.00           N
ATOM   1120  CA  SER A 144      15.606  -6.555   7.786  1.00  0.00           C
ATOM   1121  C   SER A 144      15.433  -7.623   6.712  1.00  0.00           C
ATOM   1122  CB  SER A 144      15.740  -5.179   7.133  1.00  0.00           C
ATOM   1123  O   SER A 144      16.415  -8.105   6.144  1.00  0.00           O
ATOM   1124  OG  SER A 144      14.611  -4.895   6.324  1.00  0.00           O
ATOM   1125  N   LEU A 145      14.166  -7.982   6.471  1.00  0.00           N
ATOM   1126  CA  LEU A 145      13.850  -9.013   5.487  1.00  0.00           C
ATOM   1127  C   LEU A 145      13.714  -8.410   4.093  1.00  0.00           C
ATOM   1128  CB  LEU A 145      12.559  -9.741   5.869  1.00  0.00           C
ATOM   1129  O   LEU A 145      13.493  -9.132   3.119  1.00  0.00           O
ATOM   1130  CG  LEU A 145      12.596 -10.552   7.165  1.00  0.00           C
ATOM   1131  CD1 LEU A 145      11.209 -11.096   7.490  1.00  0.00           C
ATOM   1132  CD2 LEU A 145      13.609 -11.687   7.058  1.00  0.00           C
ATOM   1133  N   PHE A 146      13.775  -7.134   3.994  1.00  0.00           N
ATOM   1134  CA  PHE A 146      13.628  -6.450   2.715  1.00  0.00           C
ATOM   1135  C   PHE A 146      14.455  -5.170   2.687  1.00  0.00           C
ATOM   1136  CB  PHE A 146      12.155  -6.129   2.441  1.00  0.00           C
ATOM   1137  O   PHE A 146      14.868  -4.668   3.734  1.00  0.00           O
ATOM   1138  CG  PHE A 146      11.518  -5.259   3.491  1.00  0.00           C
ATOM   1139  CD1 PHE A 146      10.869  -5.824   4.582  1.00  0.00           C
ATOM   1140  CD2 PHE A 146      11.569  -3.875   3.387  1.00  0.00           C
ATOM   1141  CE1 PHE A 146      10.279  -5.021   5.555  1.00  0.00           C
ATOM   1142  CE2 PHE A 146      10.982  -3.066   4.355  1.00  0.00           C
ATOM   1143  CZ  PHE A 146      10.336  -3.641   5.438  1.00  0.00           C
ATOM   1144  N   LEU A 147      14.682  -4.664   1.417  1.00  0.00           N
ATOM   1145  CA  LEU A 147      15.323  -3.373   1.189  1.00  0.00           C
ATOM   1146  C   LEU A 147      14.283  -2.288   0.931  1.00  0.00           C
ATOM   1147  CB  LEU A 147      16.293  -3.458   0.007  1.00  0.00           C
ATOM   1148  O   LEU A 147      13.125  -2.590   0.634  1.00  0.00           O
ATOM   1149  CG  LEU A 147      17.384  -4.525   0.101  1.00  0.00           C
ATOM   1150  CD1 LEU A 147      18.196  -4.568  -1.190  1.00  0.00           C
ATOM   1151  CD2 LEU A 147      18.289  -4.261   1.299  1.00  0.00           C
ATOM   1152  N   THR A 148      14.709  -1.058   1.209  1.00  0.00           N
ATOM   1153  CA  THR A 148      13.978   0.131   0.784  1.00  0.00           C
ATOM   1154  C   THR A 148      14.875   1.050  -0.041  1.00  0.00           C
ATOM   1155  CB  THR A 148      13.417   0.904   1.991  1.00  0.00           C
ATOM   1156  O   THR A 148      16.072   1.165   0.231  1.00  0.00           O
ATOM   1157  CG2 THR A 148      12.443   0.045   2.790  1.00  0.00           C
ATOM   1158  OG1 THR A 148      14.499   1.298   2.844  1.00  0.00           O
ATOM   1159  N   PRO A 149      14.252   1.579  -1.150  1.00  0.00           N
ATOM   1160  CA  PRO A 149      15.103   2.477  -1.933  1.00  0.00           C
ATOM   1161  C   PRO A 149      15.540   3.711  -1.147  1.00  0.00           C
ATOM   1162  CB  PRO A 149      14.209   2.870  -3.113  1.00  0.00           C
ATOM   1163  O   PRO A 149      14.793   4.202  -0.296  1.00  0.00           O
ATOM   1164  CG  PRO A 149      12.813   2.678  -2.614  1.00  0.00           C
ATOM   1165  CD  PRO A 149      12.822   1.589  -1.580  1.00  0.00           C
ATOM   1166  N   ARG A 150      16.701   4.093  -1.479  1.00  0.00           N
ATOM   1167  CA  ARG A 150      17.091   5.400  -0.961  1.00  0.00           C
ATOM   1168  C   ARG A 150      16.196   6.501  -1.520  1.00  0.00           C
ATOM   1169  CB  ARG A 150      18.555   5.695  -1.294  1.00  0.00           C
ATOM   1170  O   ARG A 150      15.979   6.576  -2.731  1.00  0.00           O
ATOM   1171  CG  ARG A 150      19.549   4.893  -0.468  1.00  0.00           C
ATOM   1172  CD  ARG A 150      20.968   5.423  -0.623  1.00  0.00           C
ATOM   1173  NE  ARG A 150      21.925   4.629   0.141  1.00  0.00           N
ATOM   1174  NH1 ARG A 150      23.796   5.662  -0.737  1.00  0.00           N
ATOM   1175  NH2 ARG A 150      24.026   3.985   0.809  1.00  0.00           N
ATOM   1176  CZ  ARG A 150      23.247   4.760   0.069  1.00  0.00           C
ATOM   1177  N   SER A 151      15.820   7.324  -0.549  1.00  0.00           N
ATOM   1178  CA  SER A 151      14.830   8.321  -0.944  1.00  0.00           C
ATOM   1179  C   SER A 151      15.245   9.719  -0.498  1.00  0.00           C
ATOM   1180  CB  SER A 151      13.459   7.977  -0.359  1.00  0.00           C
ATOM   1181  O   SER A 151      15.945   9.874   0.505  1.00  0.00           O
ATOM   1182  OG  SER A 151      13.056   6.677  -0.756  1.00  0.00           O
ATOM   1183  N   TRP A 152      14.878  10.660  -1.283  1.00  0.00           N
ATOM   1184  CA  TRP A 152      15.074  12.075  -0.984  1.00  0.00           C
ATOM   1185  C   TRP A 152      13.751  12.831  -1.039  1.00  0.00           C
ATOM   1186  CB  TRP A 152      16.074  12.698  -1.961  1.00  0.00           C
ATOM   1187  O   TRP A 152      12.910  12.563  -1.901  1.00  0.00           O
ATOM   1188  CG  TRP A 152      17.476  12.191  -1.804  1.00  0.00           C
ATOM   1189  CD1 TRP A 152      18.497  12.790  -1.120  1.00  0.00           C
ATOM   1190  CD2 TRP A 152      18.012  10.982  -2.348  1.00  0.00           C
ATOM   1191  CE2 TRP A 152      19.367  10.910  -1.953  1.00  0.00           C
ATOM   1192  CE3 TRP A 152      17.479   9.950  -3.131  1.00  0.00           C
ATOM   1193  NE1 TRP A 152      19.637  12.025  -1.205  1.00  0.00           N
ATOM   1194  CH2 TRP A 152      19.648   8.849  -3.082  1.00  0.00           C
ATOM   1195  CZ2 TRP A 152      20.195   9.846  -2.315  1.00  0.00           C
ATOM   1196  CZ3 TRP A 152      18.305   8.891  -3.491  1.00  0.00           C
ATOM   1197  N   PHE A 153      13.652  13.669  -0.095  1.00  0.00           N
ATOM   1198  CA  PHE A 153      12.497  14.558  -0.055  1.00  0.00           C
ATOM   1199  C   PHE A 153      12.827  15.904  -0.690  1.00  0.00           C
ATOM   1200  CB  PHE A 153      12.022  14.760   1.388  1.00  0.00           C
ATOM   1201  O   PHE A 153      13.910  16.450  -0.471  1.00  0.00           O
ATOM   1202  CG  PHE A 153      10.921  15.776   1.528  1.00  0.00           C
ATOM   1203  CD1 PHE A 153      11.203  17.078   1.921  1.00  0.00           C
ATOM   1204  CD2 PHE A 153       9.602  15.428   1.266  1.00  0.00           C
ATOM   1205  CE1 PHE A 153      10.185  18.021   2.052  1.00  0.00           C
ATOM   1206  CE2 PHE A 153       8.580  16.364   1.394  1.00  0.00           C
ATOM   1207  CZ  PHE A 153       8.873  17.659   1.788  1.00  0.00           C
ATOM   1208  N   CYS A 154      11.830  16.337  -1.509  1.00  0.00           N
ATOM   1209  CA  CYS A 154      12.011  17.631  -2.157  1.00  0.00           C
ATOM   1210  C   CYS A 154      10.733  18.459  -2.088  1.00  0.00           C
ATOM   1211  CB  CYS A 154      12.433  17.448  -3.614  1.00  0.00           C
ATOM   1212  O   CYS A 154       9.663  17.990  -2.481  1.00  0.00           O
ATOM   1213  SG  CYS A 154      12.708  19.001  -4.493  1.00  0.00           S
ATOM   1214  N   SER A 155      10.845  19.745  -1.688  1.00  0.00           N
ATOM   1215  CA  SER A 155       9.764  20.723  -1.738  1.00  0.00           C
ATOM   1216  C   SER A 155       9.910  21.647  -2.943  1.00  0.00           C
ATOM   1217  CB  SER A 155       9.728  21.550  -0.452  1.00  0.00           C
ATOM   1218  O   SER A 155      11.027  21.956  -3.363  1.00  0.00           O
ATOM   1219  OG  SER A 155      10.926  22.291  -0.297  1.00  0.00           O
ATOM   1220  N   CYS A 156       8.758  21.880  -3.719  1.00  0.00           N
ATOM   1221  CA  CYS A 156       8.722  22.833  -4.822  1.00  0.00           C
ATOM   1222  C   CYS A 156       9.227  24.200  -4.378  1.00  0.00           C
ATOM   1223  CB  CYS A 156       7.303  22.959  -5.376  1.00  0.00           C
ATOM   1224  O   CYS A 156       8.993  24.614  -3.241  1.00  0.00           O
ATOM   1225  SG  CYS A 156       6.748  21.506  -6.294  1.00  0.00           S
ATOM   1226  N   GLY A 157      10.470  24.708  -4.960  1.00  0.00           N
ATOM   1227  CA  GLY A 157      11.115  26.010  -4.897  1.00  0.00           C
ATOM   1228  C   GLY A 157      12.622  25.939  -5.056  1.00  0.00           C
ATOM   1229  O   GLY A 157      13.324  26.925  -4.824  1.00  0.00           O
ATOM   1230  N   GLY A 158      13.088  24.762  -5.574  1.00  0.00           N
ATOM   1231  CA  GLY A 158      14.513  24.743  -5.859  1.00  0.00           C
ATOM   1232  C   GLY A 158      15.359  24.386  -4.651  1.00  0.00           C
ATOM   1233  O   GLY A 158      16.563  24.648  -4.631  1.00  0.00           O
ATOM   1234  N   GLY A 159      14.685  23.720  -3.652  1.00  0.00           N
ATOM   1235  CA  GLY A 159      15.477  23.427  -2.468  1.00  0.00           C
ATOM   1236  C   GLY A 159      16.230  22.114  -2.564  1.00  0.00           C
ATOM   1237  O   GLY A 159      16.073  21.372  -3.536  1.00  0.00           O
ATOM   1238  N   ALA A 160      17.396  22.034  -1.897  1.00  0.00           N
ATOM   1239  CA  ALA A 160      18.257  20.880  -1.653  1.00  0.00           C
ATOM   1240  C   ALA A 160      17.433  19.650  -1.284  1.00  0.00           C
ATOM   1241  CB  ALA A 160      19.265  21.192  -0.550  1.00  0.00           C
ATOM   1242  O   ALA A 160      16.357  19.770  -0.694  1.00  0.00           O
ATOM   1243  N   LEU A 161      17.714  18.529  -1.931  1.00  0.00           N
ATOM   1244  CA  LEU A 161      17.163  17.218  -1.606  1.00  0.00           C
ATOM   1245  C   LEU A 161      17.563  16.795  -0.196  1.00  0.00           C
ATOM   1246  CB  LEU A 161      17.634  16.172  -2.619  1.00  0.00           C
ATOM   1247  O   LEU A 161      18.719  16.957   0.200  1.00  0.00           O
ATOM   1248  CG  LEU A 161      17.160  16.361  -4.060  1.00  0.00           C
ATOM   1249  CD1 LEU A 161      17.892  15.400  -4.990  1.00  0.00           C
ATOM   1250  CD2 LEU A 161      15.651  16.162  -4.158  1.00  0.00           C
ATOM   1251  N   GLU A 162      16.524  16.490   0.605  1.00  0.00           N
ATOM   1252  CA  GLU A 162      16.756  15.975   1.951  1.00  0.00           C
ATOM   1253  C   GLU A 162      16.717  14.450   1.973  1.00  0.00           C
ATOM   1254  CB  GLU A 162      15.723  16.542   2.929  1.00  0.00           C
ATOM   1255  O   GLU A 162      15.710  13.844   1.602  1.00  0.00           O
ATOM   1256  CG  GLU A 162      15.773  18.057   3.067  1.00  0.00           C
ATOM   1257  CD  GLU A 162      14.728  18.607   4.024  1.00  0.00           C
ATOM   1258  OE1 GLU A 162      14.703  19.837   4.253  1.00  0.00           O
ATOM   1259  OE2 GLU A 162      13.928  17.801   4.549  1.00  0.00           O
ATOM   1260  N   PRO A 163      17.846  13.878   2.287  1.00  0.00           N
ATOM   1261  CA  PRO A 163      17.831  12.414   2.343  1.00  0.00           C
ATOM   1262  C   PRO A 163      16.836  11.873   3.367  1.00  0.00           C
ATOM   1263  CB  PRO A 163      19.267  12.062   2.737  1.00  0.00           C
ATOM   1264  O   PRO A 163      16.676  12.452   4.444  1.00  0.00           O
ATOM   1265  CG  PRO A 163      20.058  13.295   2.442  1.00  0.00           C
ATOM   1266  CD  PRO A 163      19.124  14.471   2.435  1.00  0.00           C
ATOM   1267  N   LEU A 164      16.108  10.823   2.988  1.00  0.00           N
ATOM   1268  CA  LEU A 164      15.165  10.116   3.848  1.00  0.00           C
ATOM   1269  C   LEU A 164      15.625   8.684   4.097  1.00  0.00           C
ATOM   1270  CB  LEU A 164      13.767  10.113   3.223  1.00  0.00           C
ATOM   1271  O   LEU A 164      15.976   7.967   3.157  1.00  0.00           O
ATOM   1272  CG  LEU A 164      13.119  11.482   3.005  1.00  0.00           C
ATOM   1273  CD1 LEU A 164      11.839  11.338   2.189  1.00  0.00           C
ATOM   1274  CD2 LEU A 164      12.834  12.157   4.342  1.00  0.00           C
ATOM   1275  N   GLY A 165      15.711   8.355   5.393  1.00  0.00           N
ATOM   1276  CA  GLY A 165      15.659   6.939   5.722  1.00  0.00           C
ATOM   1277  C   GLY A 165      16.895   6.178   5.281  1.00  0.00           C
ATOM   1278  O   GLY A 165      16.791   5.091   4.710  1.00  0.00           O
ATOM   1279  N   TRP A 166      18.199   6.726   5.637  1.00  0.00           N
ATOM   1280  CA  TRP A 166      19.448   6.022   5.368  1.00  0.00           C
ATOM   1281  C   TRP A 166      19.820   5.108   6.530  1.00  0.00           C
ATOM   1282  CB  TRP A 166      20.581   7.018   5.103  1.00  0.00           C
ATOM   1283  O   TRP A 166      19.850   5.542   7.684  1.00  0.00           O
ATOM   1284  CG  TRP A 166      20.405   7.822   3.850  1.00  0.00           C
ATOM   1285  CD1 TRP A 166      19.353   7.769   2.978  1.00  0.00           C
ATOM   1286  CD2 TRP A 166      21.310   8.799   3.328  1.00  0.00           C
ATOM   1287  CE2 TRP A 166      20.743   9.299   2.135  1.00  0.00           C
ATOM   1288  CE3 TRP A 166      22.548   9.301   3.753  1.00  0.00           C
ATOM   1289  NE1 TRP A 166      19.551   8.655   1.944  1.00  0.00           N
ATOM   1290  CH2 TRP A 166      22.582  10.752   1.801  1.00  0.00           C
ATOM   1291  CZ2 TRP A 166      21.372  10.278   1.362  1.00  0.00           C
ATOM   1292  CZ3 TRP A 166      23.172  10.275   2.983  1.00  0.00           C
ATOM   1293  N   ARG A 167      19.670   3.672   6.364  1.00  0.00           N
ATOM   1294  CA  ARG A 167      20.444   2.833   7.273  1.00  0.00           C
ATOM   1295  C   ARG A 167      21.742   2.371   6.620  1.00  0.00           C
ATOM   1296  CB  ARG A 167      19.622   1.623   7.720  1.00  0.00           C
ATOM   1297  O   ARG A 167      21.763   2.043   5.432  1.00  0.00           O
ATOM   1298  CG  ARG A 167      18.835   1.851   9.001  1.00  0.00           C
ATOM   1299  CD  ARG A 167      18.263   0.552   9.551  1.00  0.00           C
ATOM   1300  NE  ARG A 167      17.090   0.791  10.386  1.00  0.00           N
ATOM   1301  NH1 ARG A 167      16.638  -1.446  10.749  1.00  0.00           N
ATOM   1302  NH2 ARG A 167      15.298   0.166  11.680  1.00  0.00           N
ATOM   1303  CZ  ARG A 167      16.345  -0.164  10.937  1.00  0.00           C
ATOM   1304  N   ASP A 168      22.879   2.628   7.193  1.00  0.00           N
ATOM   1305  CA  ASP A 168      24.217   2.267   6.735  1.00  0.00           C
ATOM   1306  C   ASP A 168      24.282   0.796   6.332  1.00  0.00           C
ATOM   1307  CB  ASP A 168      25.254   2.562   7.820  1.00  0.00           C
ATOM   1308  O   ASP A 168      24.996   0.434   5.395  1.00  0.00           O
ATOM   1309  CG  ASP A 168      25.747   3.998   7.797  1.00  0.00           C
ATOM   1310  OD1 ASP A 168      25.530   4.700   6.786  1.00  0.00           O
ATOM   1311  OD2 ASP A 168      26.359   4.430   8.797  1.00  0.00           O
ATOM   1312  N   THR A 169      23.303  -0.043   6.857  1.00  0.00           N
ATOM   1313  CA  THR A 169      23.383  -1.481   6.627  1.00  0.00           C
ATOM   1314  C   THR A 169      22.676  -1.861   5.329  1.00  0.00           C
ATOM   1315  CB  THR A 169      22.769  -2.270   7.798  1.00  0.00           C
ATOM   1316  O   THR A 169      22.828  -2.982   4.838  1.00  0.00           O
ATOM   1317  CG2 THR A 169      23.592  -2.095   9.070  1.00  0.00           C
ATOM   1318  OG1 THR A 169      21.436  -1.800   8.036  1.00  0.00           O
ATOM   1319  N   ASP A 170      21.876  -0.962   4.669  1.00  0.00           N
ATOM   1320  CA  ASP A 170      21.172  -1.203   3.413  1.00  0.00           C
ATOM   1321  C   ASP A 170      22.099  -0.996   2.216  1.00  0.00           C
ATOM   1322  CB  ASP A 170      19.952  -0.287   3.297  1.00  0.00           C
ATOM   1323  O   ASP A 170      21.662  -1.071   1.066  1.00  0.00           O
ATOM   1324  CG  ASP A 170      18.778  -0.756   4.139  1.00  0.00           C
ATOM   1325  OD1 ASP A 170      18.796  -1.907   4.624  1.00  0.00           O
ATOM   1326  OD2 ASP A 170      17.824   0.033   4.316  1.00  0.00           O
ATOM   1327  N   SER A 171      23.584  -0.983   2.543  1.00  0.00           N
ATOM   1328  CA  SER A 171      24.714  -0.633   1.689  1.00  0.00           C
ATOM   1329  C   SER A 171      24.786  -1.543   0.467  1.00  0.00           C
ATOM   1330  CB  SER A 171      26.024  -0.712   2.472  1.00  0.00           C
ATOM   1331  O   SER A 171      25.807  -1.584  -0.223  1.00  0.00           O
ATOM   1332  OG  SER A 171      25.773  -0.884   3.857  1.00  0.00           O
ATOM   1333  N   THR A 172      23.690  -1.993  -0.150  1.00  0.00           N
ATOM   1334  CA  THR A 172      24.266  -2.562  -1.364  1.00  0.00           C
ATOM   1335  C   THR A 172      23.994  -1.661  -2.565  1.00  0.00           C
ATOM   1336  CB  THR A 172      23.710  -3.971  -1.639  1.00  0.00           C
ATOM   1337  O   THR A 172      24.584  -1.845  -3.632  1.00  0.00           O
ATOM   1338  CG2 THR A 172      24.163  -4.959  -0.569  1.00  0.00           C
ATOM   1339  OG1 THR A 172      22.278  -3.919  -1.649  1.00  0.00           O
ATOM   1340  N   VAL A 173      23.951  -0.280  -2.412  1.00  0.00           N
ATOM   1341  CA  VAL A 173      24.126   0.336  -3.723  1.00  0.00           C
ATOM   1342  C   VAL A 173      24.571   1.787  -3.557  1.00  0.00           C
ATOM   1343  CB  VAL A 173      22.829   0.269  -4.560  1.00  0.00           C
ATOM   1344  O   VAL A 173      23.822   2.617  -3.037  1.00  0.00           O
ATOM   1345  CG1 VAL A 173      23.047   0.880  -5.943  1.00  0.00           C
ATOM   1346  CG2 VAL A 173      22.347  -1.176  -4.681  1.00  0.00           C
ATOM   1347  N   THR A 174      25.692   2.081  -2.854  1.00  0.00           N
ATOM   1348  CA  THR A 174      26.232   3.434  -2.934  1.00  0.00           C
ATOM   1349  C   THR A 174      26.175   3.956  -4.367  1.00  0.00           C
ATOM   1350  CB  THR A 174      27.683   3.488  -2.423  1.00  0.00           C
ATOM   1351  O   THR A 174      26.477   3.224  -5.312  1.00  0.00           O
ATOM   1352  CG2 THR A 174      27.729   3.529  -0.899  1.00  0.00           C
ATOM   1353  OG1 THR A 174      28.388   2.328  -2.880  1.00  0.00           O
ATOM   1354  N   PRO A 175      25.251   4.988  -4.594  1.00  0.00           N
ATOM   1355  CA  PRO A 175      25.342   5.600  -5.921  1.00  0.00           C
ATOM   1356  C   PRO A 175      26.784   5.839  -6.363  1.00  0.00           C
ATOM   1357  CB  PRO A 175      24.597   6.927  -5.750  1.00  0.00           C
ATOM   1358  O   PRO A 175      27.658   6.078  -5.527  1.00  0.00           O
ATOM   1359  CG  PRO A 175      24.216   6.967  -4.305  1.00  0.00           C
ATOM   1360  CD  PRO A 175      24.722   5.717  -3.643  1.00  0.00           C
ATOM   1361  N   ASP A 176      27.116   5.216  -7.483  1.00  0.00           N
ATOM   1362  CA  ASP A 176      28.385   5.583  -8.104  1.00  0.00           C
ATOM   1363  C   ASP A 176      28.522   7.099  -8.217  1.00  0.00           C
ATOM   1364  CB  ASP A 176      28.512   4.938  -9.486  1.00  0.00           C
ATOM   1365  O   ASP A 176      27.734   7.750  -8.907  1.00  0.00           O
ATOM   1366  CG  ASP A 176      29.931   4.968 -10.026  1.00  0.00           C
ATOM   1367  OD1 ASP A 176      30.812   5.587  -9.391  1.00  0.00           O
ATOM   1368  OD2 ASP A 176      30.169   4.371 -11.098  1.00  0.00           O
ATOM   1369  N   THR A 177      29.193   7.661  -7.295  1.00  0.00           N
ATOM   1370  CA  THR A 177      29.387   9.106  -7.326  1.00  0.00           C
ATOM   1371  C   THR A 177      30.518   9.480  -8.279  1.00  0.00           C
ATOM   1372  CB  THR A 177      29.692   9.659  -5.922  1.00  0.00           C
ATOM   1373  O   THR A 177      31.019  10.606  -8.246  1.00  0.00           O
ATOM   1374  CG2 THR A 177      28.484   9.518  -5.001  1.00  0.00           C
ATOM   1375  OG1 THR A 177      30.795   8.938  -5.359  1.00  0.00           O
ATOM   1376  N   THR A 178      30.963   8.447  -9.093  1.00  0.00           N
ATOM   1377  CA  THR A 178      31.995   8.851 -10.042  1.00  0.00           C
ATOM   1378  C   THR A 178      31.497   9.985 -10.932  1.00  0.00           C
ATOM   1379  CB  THR A 178      32.443   7.666 -10.917  1.00  0.00           C
ATOM   1380  O   THR A 178      30.323  10.016 -11.309  1.00  0.00           O
ATOM   1381  CG2 THR A 178      33.328   6.704 -10.131  1.00  0.00           C
ATOM   1382  OG1 THR A 178      31.287   6.961 -11.385  1.00  0.00           O
ATOM   1383  N   GLU A 179      32.181  11.102 -10.952  1.00  0.00           N
ATOM   1384  CA  GLU A 179      31.931  12.216 -11.862  1.00  0.00           C
ATOM   1385  C   GLU A 179      31.560  11.718 -13.256  1.00  0.00           C
ATOM   1386  CB  GLU A 179      33.156  13.132 -11.940  1.00  0.00           C
ATOM   1387  O   GLU A 179      32.258  10.877 -13.827  1.00  0.00           O
ATOM   1388  CG  GLU A 179      32.812  14.613 -12.001  1.00  0.00           C
ATOM   1389  CD  GLU A 179      34.025  15.517 -11.847  1.00  0.00           C
ATOM   1390  OE1 GLU A 179      33.864  16.758 -11.867  1.00  0.00           O
ATOM   1391  OE2 GLU A 179      35.147  14.979 -11.708  1.00  0.00           O
ATOM   1392  N   GLY A 180      30.313  11.893 -13.601  1.00  0.00           N
ATOM   1393  CA  GLY A 180      29.812  11.535 -14.918  1.00  0.00           C
ATOM   1394  C   GLY A 180      28.901  10.323 -14.901  1.00  0.00           C
ATOM   1395  O   GLY A 180      28.347   9.941 -15.935  1.00  0.00           O
ATOM   1396  N   SER A 181      28.794   9.657 -13.691  1.00  0.00           N
ATOM   1397  CA  SER A 181      27.948   8.471 -13.604  1.00  0.00           C
ATOM   1398  C   SER A 181      26.471   8.849 -13.552  1.00  0.00           C
ATOM   1399  CB  SER A 181      28.313   7.640 -12.373  1.00  0.00           C
ATOM   1400  O   SER A 181      26.099   9.834 -12.912  1.00  0.00           O
ATOM   1401  OG  SER A 181      27.843   8.261 -11.189  1.00  0.00           O
ATOM   1402  N   CYS A 182      25.717   8.411 -14.549  1.00  0.00           N
ATOM   1403  CA  CYS A 182      24.273   8.576 -14.666  1.00  0.00           C
ATOM   1404  C   CYS A 182      23.539   7.346 -14.146  1.00  0.00           C
ATOM   1405  CB  CYS A 182      23.879   8.840 -16.119  1.00  0.00           C
ATOM   1406  O   CYS A 182      23.998   6.218 -14.335  1.00  0.00           O
ATOM   1407  SG  CYS A 182      24.411  10.452 -16.736  1.00  0.00           S
ATOM   1408  N   GLU A 183      22.567   7.648 -13.296  1.00  0.00           N
ATOM   1409  CA  GLU A 183      21.699   6.601 -12.766  1.00  0.00           C
ATOM   1410  C   GLU A 183      20.238   6.863 -13.120  1.00  0.00           C
ATOM   1411  CB  GLU A 183      21.860   6.488 -11.248  1.00  0.00           C
ATOM   1412  O   GLU A 183      19.908   7.909 -13.682  1.00  0.00           O
ATOM   1413  CG  GLU A 183      23.251   6.057 -10.807  1.00  0.00           C
ATOM   1414  CD  GLU A 183      23.327   5.692  -9.333  1.00  0.00           C
ATOM   1415  OE1 GLU A 183      23.959   4.665  -8.994  1.00  0.00           O
ATOM   1416  OE2 GLU A 183      22.749   6.437  -8.511  1.00  0.00           O
ATOM   1417  N   TRP A 184      19.465   5.813 -12.901  1.00  0.00           N
ATOM   1418  CA  TRP A 184      18.032   5.947 -13.141  1.00  0.00           C
ATOM   1419  C   TRP A 184      17.304   6.361 -11.867  1.00  0.00           C
ATOM   1420  CB  TRP A 184      17.451   4.633 -13.672  1.00  0.00           C
ATOM   1421  O   TRP A 184      17.582   5.836 -10.786  1.00  0.00           O
ATOM   1422  CG  TRP A 184      17.870   4.305 -15.073  1.00  0.00           C
ATOM   1423  CD1 TRP A 184      18.976   3.598 -15.458  1.00  0.00           C
ATOM   1424  CD2 TRP A 184      17.191   4.675 -16.277  1.00  0.00           C
ATOM   1425  CE2 TRP A 184      17.942   4.158 -17.356  1.00  0.00           C
ATOM   1426  CE3 TRP A 184      16.019   5.393 -16.548  1.00  0.00           C
ATOM   1427  NE1 TRP A 184      19.024   3.506 -16.830  1.00  0.00           N
ATOM   1428  CH2 TRP A 184      16.407   5.044 -18.925  1.00  0.00           C
ATOM   1429  CZ2 TRP A 184      17.557   4.337 -18.687  1.00  0.00           C
ATOM   1430  CZ3 TRP A 184      15.638   5.571 -17.874  1.00  0.00           C
ATOM   1431  N   TRP A 185      16.419   7.369 -12.118  1.00  0.00           N
ATOM   1432  CA  TRP A 185      15.677   7.909 -10.983  1.00  0.00           C
ATOM   1433  C   TRP A 185      14.177   7.895 -11.257  1.00  0.00           C
ATOM   1434  CB  TRP A 185      16.138   9.335 -10.669  1.00  0.00           C
ATOM   1435  O   TRP A 185      13.751   7.890 -12.414  1.00  0.00           O
ATOM   1436  CG  TRP A 185      17.616   9.464 -10.451  1.00  0.00           C
ATOM   1437  CD1 TRP A 185      18.548   9.889 -11.356  1.00  0.00           C
ATOM   1438  CD2 TRP A 185      18.332   9.159  -9.250  1.00  0.00           C
ATOM   1439  CE2 TRP A 185      19.697   9.424  -9.499  1.00  0.00           C
ATOM   1440  CE3 TRP A 185      17.952   8.688  -7.987  1.00  0.00           C
ATOM   1441  NE1 TRP A 185      19.802   9.868 -10.790  1.00  0.00           N
ATOM   1442  CH2 TRP A 185      20.284   8.771  -7.301  1.00  0.00           C
ATOM   1443  CZ2 TRP A 185      20.684   9.233  -8.528  1.00  0.00           C
ATOM   1444  CZ3 TRP A 185      18.935   8.498  -7.022  1.00  0.00           C
ATOM   1445  N   ILE A 186      13.446   7.832 -10.159  1.00  0.00           N
ATOM   1446  CA  ILE A 186      11.999   8.000 -10.243  1.00  0.00           C
ATOM   1447  C   ILE A 186      11.545   9.065  -9.248  1.00  0.00           C
ATOM   1448  CB  ILE A 186      11.259   6.669  -9.979  1.00  0.00           C
ATOM   1449  O   ILE A 186      12.013   9.098  -8.108  1.00  0.00           O
ATOM   1450  CG1 ILE A 186       9.747   6.857 -10.147  1.00  0.00           C
ATOM   1451  CG2 ILE A 186      11.593   6.133  -8.584  1.00  0.00           C
ATOM   1452  CD1 ILE A 186       8.967   5.552 -10.225  1.00  0.00           C
ATOM   1453  N   THR A 187      10.726   9.960  -9.827  1.00  0.00           N
ATOM   1454  CA  THR A 187      10.152  11.006  -8.987  1.00  0.00           C
ATOM   1455  C   THR A 187       8.639  10.838  -8.874  1.00  0.00           C
ATOM   1456  CB  THR A 187      10.476  12.406  -9.539  1.00  0.00           C
ATOM   1457  O   THR A 187       7.952  10.659  -9.882  1.00  0.00           O
ATOM   1458  CG2 THR A 187       9.992  13.497  -8.589  1.00  0.00           C
ATOM   1459  OG1 THR A 187      11.893  12.530  -9.708  1.00  0.00           O
ATOM   1460  N   LYS A 188       8.182  10.940  -7.561  1.00  0.00           N
ATOM   1461  CA  LYS A 188       6.766  10.799  -7.235  1.00  0.00           C
ATOM   1462  C   LYS A 188       6.299  11.925  -6.317  1.00  0.00           C
ATOM   1463  CB  LYS A 188       6.498   9.443  -6.579  1.00  0.00           C
ATOM   1464  O   LYS A 188       7.115  12.582  -5.666  1.00  0.00           O
ATOM   1465  CG  LYS A 188       7.052   8.259  -7.358  1.00  0.00           C
ATOM   1466  CD  LYS A 188       6.876   6.955  -6.591  1.00  0.00           C
ATOM   1467  CE  LYS A 188       7.577   5.796  -7.289  1.00  0.00           C
ATOM   1468  NZ  LYS A 188       7.412   4.516  -6.538  1.00  0.00           N
ATOM   1469  N   THR A 189       4.992  12.090  -6.296  1.00  0.00           N
ATOM   1470  CA  THR A 189       4.464  12.986  -5.273  1.00  0.00           C
ATOM   1471  C   THR A 189       4.642  12.382  -3.883  1.00  0.00           C
ATOM   1472  CB  THR A 189       2.975  13.295  -5.515  1.00  0.00           C
ATOM   1473  O   THR A 189       4.690  11.160  -3.732  1.00  0.00           O
ATOM   1474  CG2 THR A 189       2.753  13.874  -6.909  1.00  0.00           C
ATOM   1475  OG1 THR A 189       2.215  12.087  -5.385  1.00  0.00           O
ATOM   1476  N   ASP A 190       4.770  13.275  -2.933  1.00  0.00           N
ATOM   1477  CA  ASP A 190       4.883  12.808  -1.555  1.00  0.00           C
ATOM   1478  C   ASP A 190       3.574  12.184  -1.077  1.00  0.00           C
ATOM   1479  CB  ASP A 190       5.285  13.959  -0.630  1.00  0.00           C
ATOM   1480  O   ASP A 190       3.583  11.224  -0.304  1.00  0.00           O
ATOM   1481  CG  ASP A 190       5.726  13.488   0.745  1.00  0.00           C
ATOM   1482  OD1 ASP A 190       6.225  12.349   0.869  1.00  0.00           O
ATOM   1483  OD2 ASP A 190       5.570  14.262   1.714  1.00  0.00           O
ATOM   1484  N   LEU A 191       2.544  12.714  -1.505  1.00  0.00           N
ATOM   1485  CA  LEU A 191       1.255  12.099  -1.210  1.00  0.00           C
ATOM   1486  C   LEU A 191       1.120  10.754  -1.916  1.00  0.00           C
ATOM   1487  CB  LEU A 191       0.110  13.026  -1.630  1.00  0.00           C
ATOM   1488  O   LEU A 191       1.364  10.653  -3.120  1.00  0.00           O
ATOM   1489  CG  LEU A 191      -1.288  12.639  -1.144  1.00  0.00           C
ATOM   1490  CD1 LEU A 191      -1.352  12.686   0.379  1.00  0.00           C
ATOM   1491  CD2 LEU A 191      -2.340  13.557  -1.757  1.00  0.00           C
ATOM   1492  N   SER A 192       0.818   9.651  -1.200  1.00  0.00           N
ATOM   1493  CA  SER A 192       0.884   8.289  -1.719  1.00  0.00           C
ATOM   1494  C   SER A 192      -0.488   7.807  -2.180  1.00  0.00           C
ATOM   1495  CB  SER A 192       1.438   7.337  -0.659  1.00  0.00           C
ATOM   1496  O   SER A 192      -0.590   6.830  -2.926  1.00  0.00           O
ATOM   1497  OG  SER A 192       0.587   7.293   0.473  1.00  0.00           O
ATOM   1498  N   THR A 193      -1.533   8.365  -1.717  1.00  0.00           N
ATOM   1499  CA  THR A 193      -2.893   7.941  -2.029  1.00  0.00           C
ATOM   1500  C   THR A 193      -3.826   9.145  -2.124  1.00  0.00           C
ATOM   1501  CB  THR A 193      -3.427   6.956  -0.973  1.00  0.00           C
ATOM   1502  O   THR A 193      -3.474  10.246  -1.696  1.00  0.00           O
ATOM   1503  CG2 THR A 193      -3.532   7.621   0.396  1.00  0.00           C
ATOM   1504  OG1 THR A 193      -4.725   6.496  -1.369  1.00  0.00           O
ATOM   1505  N   GLY A 194      -4.948   8.918  -2.875  1.00  0.00           N
ATOM   1506  CA  GLY A 194      -5.970   9.946  -2.983  1.00  0.00           C
ATOM   1507  C   GLY A 194      -6.268  10.343  -4.417  1.00  0.00           C
ATOM   1508  O   GLY A 194      -6.592   9.492  -5.248  1.00  0.00           O
ATOM   1509  N   PRO A 195      -6.079  11.654  -4.740  1.00  0.00           N
ATOM   1510  CA  PRO A 195      -6.412  12.152  -6.076  1.00  0.00           C
ATOM   1511  C   PRO A 195      -5.642  11.434  -7.182  1.00  0.00           C
ATOM   1512  CB  PRO A 195      -6.020  13.631  -6.010  1.00  0.00           C
ATOM   1513  O   PRO A 195      -4.569  10.879  -6.932  1.00  0.00           O
ATOM   1514  CG  PRO A 195      -5.993  13.953  -4.551  1.00  0.00           C
ATOM   1515  CD  PRO A 195      -5.591  12.718  -3.796  1.00  0.00           C
ATOM   1516  N   SER A 196      -6.164  11.429  -8.367  1.00  0.00           N
ATOM   1517  CA  SER A 196      -5.613  10.712  -9.513  1.00  0.00           C
ATOM   1518  C   SER A 196      -4.199  11.185  -9.833  1.00  0.00           C
ATOM   1519  CB  SER A 196      -6.509  10.892 -10.739  1.00  0.00           C
ATOM   1520  O   SER A 196      -3.352  10.390 -10.245  1.00  0.00           O
ATOM   1521  OG  SER A 196      -6.633  12.263 -11.075  1.00  0.00           O
ATOM   1522  N   TYR A 197      -3.826  12.460  -9.475  1.00  0.00           N
ATOM   1523  CA  TYR A 197      -2.520  12.992  -9.847  1.00  0.00           C
ATOM   1524  C   TYR A 197      -1.415  12.359  -9.011  1.00  0.00           C
ATOM   1525  CB  TYR A 197      -2.493  14.515  -9.681  1.00  0.00           C
ATOM   1526  O   TYR A 197      -0.236  12.438  -9.367  1.00  0.00           O
ATOM   1527  CG  TYR A 197      -2.552  14.970  -8.243  1.00  0.00           C
ATOM   1528  CD1 TYR A 197      -3.758  15.357  -7.663  1.00  0.00           C
ATOM   1529  CD2 TYR A 197      -1.402  15.014  -7.462  1.00  0.00           C
ATOM   1530  CE1 TYR A 197      -3.816  15.779  -6.339  1.00  0.00           C
ATOM   1531  CE2 TYR A 197      -1.449  15.434  -6.136  1.00  0.00           C
ATOM   1532  OH  TYR A 197      -2.711  16.230  -4.273  1.00  0.00           O
ATOM   1533  CZ  TYR A 197      -2.659  15.813  -5.584  1.00  0.00           C
ATOM   1534  N   THR A 198      -1.777  11.745  -7.855  1.00  0.00           N
ATOM   1535  CA  THR A 198      -0.795  11.123  -6.974  1.00  0.00           C
ATOM   1536  C   THR A 198      -0.194   9.881  -7.625  1.00  0.00           C
ATOM   1537  CB  THR A 198      -1.420  10.744  -5.619  1.00  0.00           C
ATOM   1538  O   THR A 198       0.818   9.355  -7.156  1.00  0.00           O
ATOM   1539  CG2 THR A 198      -1.965  11.975  -4.901  1.00  0.00           C
ATOM   1540  OG1 THR A 198      -2.492   9.818  -5.836  1.00  0.00           O
ATOM   1541  N   HIS A 199      -0.765   9.443  -8.713  1.00  0.00           N
ATOM   1542  CA  HIS A 199      -0.308   8.228  -9.378  1.00  0.00           C
ATOM   1543  C   HIS A 199       0.600   8.555 -10.558  1.00  0.00           C
ATOM   1544  CB  HIS A 199      -1.501   7.394  -9.848  1.00  0.00           C
ATOM   1545  O   HIS A 199       1.018   7.657 -11.293  1.00  0.00           O
ATOM   1546  CG  HIS A 199      -2.419   6.982  -8.741  1.00  0.00           C
ATOM   1547  CD2 HIS A 199      -3.660   7.410  -8.410  1.00  0.00           C
ATOM   1548  ND1 HIS A 199      -2.084   6.015  -7.818  1.00  0.00           N
ATOM   1549  CE1 HIS A 199      -3.083   5.866  -6.965  1.00  0.00           C
ATOM   1550  NE2 HIS A 199      -4.051   6.700  -7.302  1.00  0.00           N
ATOM   1551  N   ARG A 200       0.829   9.833 -10.842  1.00  0.00           N
ATOM   1552  CA  ARG A 200       1.745  10.269 -11.891  1.00  0.00           C
ATOM   1553  C   ARG A 200       3.185  10.287 -11.389  1.00  0.00           C
ATOM   1554  CB  ARG A 200       1.352  11.656 -12.405  1.00  0.00           C
ATOM   1555  O   ARG A 200       3.484  10.908 -10.367  1.00  0.00           O
ATOM   1556  CG  ARG A 200       2.053  12.057 -13.693  1.00  0.00           C
ATOM   1557  CD  ARG A 200       1.470  13.337 -14.277  1.00  0.00           C
ATOM   1558  NE  ARG A 200       2.277  13.840 -15.385  1.00  0.00           N
ATOM   1559  NH1 ARG A 200       0.562  15.042 -16.360  1.00  0.00           N
ATOM   1560  NH2 ARG A 200       2.649  15.037 -17.309  1.00  0.00           N
ATOM   1561  CZ  ARG A 200       1.828  14.639 -16.349  1.00  0.00           C
ATOM   1562  N   MET A 201       4.070   9.516 -12.083  1.00  0.00           N
ATOM   1563  CA  MET A 201       5.486   9.422 -11.737  1.00  0.00           C
ATOM   1564  C   MET A 201       6.362   9.698 -12.954  1.00  0.00           C
ATOM   1565  CB  MET A 201       5.809   8.043 -11.161  1.00  0.00           C
ATOM   1566  O   MET A 201       5.920   9.535 -14.092  1.00  0.00           O
ATOM   1567  CG  MET A 201       4.900   7.628 -10.016  1.00  0.00           C
ATOM   1568  SD  MET A 201       5.131   5.872  -9.536  1.00  0.00           S
ATOM   1569  CE  MET A 201       4.425   5.048 -10.990  1.00  0.00           C
ATOM   1570  N   VAL A 202       7.563  10.175 -12.658  1.00  0.00           N
ATOM   1571  CA  VAL A 202       8.477  10.490 -13.751  1.00  0.00           C
ATOM   1572  C   VAL A 202       9.786   9.725 -13.567  1.00  0.00           C
ATOM   1573  CB  VAL A 202       8.755  12.007 -13.840  1.00  0.00           C
ATOM   1574  O   VAL A 202      10.419   9.810 -12.512  1.00  0.00           O
ATOM   1575  CG1 VAL A 202       9.667  12.321 -15.024  1.00  0.00           C
ATOM   1576  CG2 VAL A 202       7.444  12.784 -13.950  1.00  0.00           C
ATOM   1577  N   VAL A 203      10.126   8.960 -14.590  1.00  0.00           N
ATOM   1578  CA  VAL A 203      11.389   8.230 -14.603  1.00  0.00           C
ATOM   1579  C   VAL A 203      12.396   8.954 -15.494  1.00  0.00           C
ATOM   1580  CB  VAL A 203      11.198   6.775 -15.088  1.00  0.00           C
ATOM   1581  O   VAL A 203      12.057   9.392 -16.596  1.00  0.00           O
ATOM   1582  CG1 VAL A 203      12.525   6.020 -15.067  1.00  0.00           C
ATOM   1583  CG2 VAL A 203      10.158   6.059 -14.228  1.00  0.00           C
ATOM   1584  N   TRP A 204      13.602   9.077 -14.984  1.00  0.00           N
ATOM   1585  CA  TRP A 204      14.606   9.825 -15.734  1.00  0.00           C
ATOM   1586  C   TRP A 204      16.011   9.337 -15.398  1.00  0.00           C
ATOM   1587  CB  TRP A 204      14.489  11.324 -15.444  1.00  0.00           C
ATOM   1588  O   TRP A 204      16.201   8.582 -14.442  1.00  0.00           O
ATOM   1589  CG  TRP A 204      14.652  11.678 -13.996  1.00  0.00           C
ATOM   1590  CD1 TRP A 204      13.715  11.561 -13.008  1.00  0.00           C
ATOM   1591  CD2 TRP A 204      15.825  12.214 -13.375  1.00  0.00           C
ATOM   1592  CE2 TRP A 204      15.527  12.396 -12.007  1.00  0.00           C
ATOM   1593  CE3 TRP A 204      17.101  12.556 -13.844  1.00  0.00           C
ATOM   1594  NE1 TRP A 204      14.235  11.991 -11.809  1.00  0.00           N
ATOM   1595  CH2 TRP A 204      17.700  13.234 -11.585  1.00  0.00           C
ATOM   1596  CZ2 TRP A 204      16.460  12.907 -11.101  1.00  0.00           C
ATOM   1597  CZ3 TRP A 204      18.028  13.064 -12.941  1.00  0.00           C
ATOM   1598  N   GLN A 205      16.973   9.697 -16.269  1.00  0.00           N
ATOM   1599  CA  GLN A 205      18.380   9.358 -16.087  1.00  0.00           C
ATOM   1600  C   GLN A 205      19.229  10.613 -15.904  1.00  0.00           C
ATOM   1601  CB  GLN A 205      18.895   8.545 -17.276  1.00  0.00           C
ATOM   1602  O   GLN A 205      19.056  11.597 -16.628  1.00  0.00           O
ATOM   1603  CG  GLN A 205      20.273   7.935 -17.053  1.00  0.00           C
ATOM   1604  CD  GLN A 205      20.778   7.169 -18.261  1.00  0.00           C
ATOM   1605  NE2 GLN A 205      21.416   6.030 -18.017  1.00  0.00           N
ATOM   1606  OE1 GLN A 205      20.595   7.597 -19.405  1.00  0.00           O
ATOM   1607  N   GLY A 206      20.029  10.558 -14.949  1.00  0.00           N
ATOM   1608  CA  GLY A 206      20.915  11.678 -14.673  1.00  0.00           C
ATOM   1609  C   GLY A 206      21.803  11.452 -13.464  1.00  0.00           C
ATOM   1610  O   GLY A 206      21.857  10.345 -12.925  1.00  0.00           O
ATOM   1611  N   PRO A 207      22.680  12.436 -13.179  1.00  0.00           N
ATOM   1612  CA  PRO A 207      23.491  12.336 -11.963  1.00  0.00           C
ATOM   1613  C   PRO A 207      22.648  12.349 -10.689  1.00  0.00           C
ATOM   1614  CB  PRO A 207      24.389  13.573 -12.035  1.00  0.00           C
ATOM   1615  O   PRO A 207      21.434  12.560 -10.749  1.00  0.00           O
ATOM   1616  CG  PRO A 207      23.578  14.593 -12.767  1.00  0.00           C
ATOM   1617  CD  PRO A 207      22.723  13.885 -13.779  1.00  0.00           C
ATOM   1618  N   VAL A 208      23.281  11.974  -9.624  1.00  0.00           N
ATOM   1619  CA  VAL A 208      22.628  12.098  -8.326  1.00  0.00           C
ATOM   1620  C   VAL A 208      22.073  13.511  -8.160  1.00  0.00           C
ATOM   1621  CB  VAL A 208      23.596  11.767  -7.169  1.00  0.00           C
ATOM   1622  O   VAL A 208      22.794  14.494  -8.348  1.00  0.00           O
ATOM   1623  CG1 VAL A 208      22.905  11.943  -5.818  1.00  0.00           C
ATOM   1624  CG2 VAL A 208      24.135  10.345  -7.315  1.00  0.00           C
ATOM   1625  N   PRO A 209      20.774  13.588  -7.983  1.00  0.00           N
ATOM   1626  CA  PRO A 209      20.132  14.905  -7.955  1.00  0.00           C
ATOM   1627  C   PRO A 209      20.455  15.691  -6.686  1.00  0.00           C
ATOM   1628  CB  PRO A 209      18.640  14.571  -8.025  1.00  0.00           C
ATOM   1629  O   PRO A 209      19.565  15.949  -5.872  1.00  0.00           O
ATOM   1630  CG  PRO A 209      18.514  13.238  -7.362  1.00  0.00           C
ATOM   1631  CD  PRO A 209      19.777  12.463  -7.607  1.00  0.00           C
ATOM   1632  N   THR A 210      21.756  16.120  -6.492  1.00  0.00           N
ATOM   1633  CA  THR A 210      22.185  16.839  -5.298  1.00  0.00           C
ATOM   1634  C   THR A 210      21.673  18.277  -5.319  1.00  0.00           C
ATOM   1635  CB  THR A 210      23.720  16.840  -5.168  1.00  0.00           C
ATOM   1636  O   THR A 210      21.489  18.891  -4.267  1.00  0.00           O
ATOM   1637  CG2 THR A 210      24.246  15.443  -4.855  1.00  0.00           C
ATOM   1638  OG1 THR A 210      24.298  17.292  -6.399  1.00  0.00           O
ATOM   1639  N   ASN A 211      21.378  18.820  -6.528  1.00  0.00           N
ATOM   1640  CA  ASN A 211      20.934  20.204  -6.649  1.00  0.00           C
ATOM   1641  C   ASN A 211      19.430  20.292  -6.892  1.00  0.00           C
ATOM   1642  CB  ASN A 211      21.695  20.917  -7.768  1.00  0.00           C
ATOM   1643  O   ASN A 211      18.936  21.301  -7.399  1.00  0.00           O
ATOM   1644  CG  ASN A 211      23.176  21.054  -7.472  1.00  0.00           C
ATOM   1645  ND2 ASN A 211      23.999  20.958  -8.509  1.00  0.00           N
ATOM   1646  OD1 ASN A 211      23.576  21.242  -6.321  1.00  0.00           O
ATOM   1647  N   GLY A 212      18.738  19.214  -6.625  1.00  0.00           N
ATOM   1648  CA  GLY A 212      17.296  19.229  -6.813  1.00  0.00           C
ATOM   1649  C   GLY A 212      16.844  18.438  -8.026  1.00  0.00           C
ATOM   1650  O   GLY A 212      17.644  17.740  -8.652  1.00  0.00           O
ATOM   1651  N   ILE A 213      15.525  18.506  -8.263  1.00  0.00           N
ATOM   1652  CA  ILE A 213      14.908  17.821  -9.394  1.00  0.00           C
ATOM   1653  C   ILE A 213      15.127  18.630 -10.670  1.00  0.00           C
ATOM   1654  CB  ILE A 213      13.398  17.589  -9.159  1.00  0.00           C
ATOM   1655  O   ILE A 213      14.847  19.831 -10.707  1.00  0.00           O
ATOM   1656  CG1 ILE A 213      13.175  16.790  -7.870  1.00  0.00           C
ATOM   1657  CG2 ILE A 213      12.768  16.878 -10.361  1.00  0.00           C
ATOM   1658  CD1 ILE A 213      11.720  16.725  -7.426  1.00  0.00           C
ATOM   1659  N   PRO A 214      15.671  17.970 -11.776  1.00  0.00           N
ATOM   1660  CA  PRO A 214      15.869  18.680 -13.042  1.00  0.00           C
ATOM   1661  C   PRO A 214      14.596  19.357 -13.545  1.00  0.00           C
ATOM   1662  CB  PRO A 214      16.313  17.572 -14.001  1.00  0.00           C
ATOM   1663  O   PRO A 214      13.498  18.822 -13.372  1.00  0.00           O
ATOM   1664  CG  PRO A 214      16.884  16.509 -13.119  1.00  0.00           C
ATOM   1665  CD  PRO A 214      16.108  16.490 -11.833  1.00  0.00           C
ATOM   1666  N   GLN A 215      14.814  20.502 -14.254  1.00  0.00           N
ATOM   1667  CA  GLN A 215      13.700  21.313 -14.733  1.00  0.00           C
ATOM   1668  C   GLN A 215      12.815  20.521 -15.691  1.00  0.00           C
ATOM   1669  CB  GLN A 215      14.213  22.580 -15.418  1.00  0.00           C
ATOM   1670  O   GLN A 215      11.588  20.637 -15.650  1.00  0.00           O
ATOM   1671  CG  GLN A 215      13.120  23.590 -15.742  1.00  0.00           C
ATOM   1672  CD  GLN A 215      13.666  24.875 -16.335  1.00  0.00           C
ATOM   1673  NE2 GLN A 215      12.784  25.842 -16.566  1.00  0.00           N
ATOM   1674  OE1 GLN A 215      14.869  24.999 -16.582  1.00  0.00           O
ATOM   1675  N   ALA A 216      13.429  19.747 -16.535  1.00  0.00           N
ATOM   1676  CA  ALA A 216      12.686  18.939 -17.498  1.00  0.00           C
ATOM   1677  C   ALA A 216      11.757  17.957 -16.790  1.00  0.00           C
ATOM   1678  CB  ALA A 216      13.647  18.190 -18.418  1.00  0.00           C
ATOM   1679  O   ALA A 216      10.672  17.650 -17.288  1.00  0.00           O
ATOM   1680  N   VAL A 217      12.188  17.429 -15.658  1.00  0.00           N
ATOM   1681  CA  VAL A 217      11.394  16.506 -14.855  1.00  0.00           C
ATOM   1682  C   VAL A 217      10.286  17.269 -14.133  1.00  0.00           C
ATOM   1683  CB  VAL A 217      12.269  15.744 -13.834  1.00  0.00           C
ATOM   1684  O   VAL A 217       9.133  16.833 -14.115  1.00  0.00           O
ATOM   1685  CG1 VAL A 217      11.407  14.849 -12.945  1.00  0.00           C
ATOM   1686  CG2 VAL A 217      13.334  14.920 -14.555  1.00  0.00           C
ATOM   1687  N   MET A 218      10.560  18.434 -13.613  1.00  0.00           N
ATOM   1688  CA  MET A 218       9.600  19.253 -12.879  1.00  0.00           C
ATOM   1689  C   MET A 218       8.402  19.604 -13.756  1.00  0.00           C
ATOM   1690  CB  MET A 218      10.264  20.531 -12.365  1.00  0.00           C
ATOM   1691  O   MET A 218       7.267  19.643 -13.277  1.00  0.00           O
ATOM   1692  CG  MET A 218      11.187  20.307 -11.178  1.00  0.00           C
ATOM   1693  SD  MET A 218      10.300  19.648  -9.713  1.00  0.00           S
ATOM   1694  CE  MET A 218       9.261  21.076  -9.297  1.00  0.00           C
ATOM   1695  N   LYS A 219       8.649  19.801 -15.047  1.00  0.00           N
ATOM   1696  CA  LYS A 219       7.607  20.188 -15.994  1.00  0.00           C
ATOM   1697  C   LYS A 219       6.599  19.061 -16.194  1.00  0.00           C
ATOM   1698  CB  LYS A 219       8.223  20.585 -17.337  1.00  0.00           C
ATOM   1699  O   LYS A 219       5.454  19.306 -16.579  1.00  0.00           O
ATOM   1700  CG  LYS A 219       8.926  21.934 -17.321  1.00  0.00           C
ATOM   1701  CD  LYS A 219       9.477  22.293 -18.695  1.00  0.00           C
ATOM   1702  CE  LYS A 219      10.239  23.611 -18.666  1.00  0.00           C
ATOM   1703  NZ  LYS A 219      10.847  23.929 -19.993  1.00  0.00           N
ATOM   1704  N   LEU A 220       7.040  17.861 -15.887  1.00  0.00           N
ATOM   1705  CA  LEU A 220       6.181  16.708 -16.133  1.00  0.00           C
ATOM   1706  C   LEU A 220       5.443  16.300 -14.863  1.00  0.00           C
ATOM   1707  CB  LEU A 220       7.004  15.530 -16.660  1.00  0.00           C
ATOM   1708  O   LEU A 220       4.512  15.492 -14.913  1.00  0.00           O
ATOM   1709  CG  LEU A 220       7.664  15.721 -18.026  1.00  0.00           C
ATOM   1710  CD1 LEU A 220       8.539  14.518 -18.365  1.00  0.00           C
ATOM   1711  CD2 LEU A 220       6.609  15.943 -19.104  1.00  0.00           C
ATOM   1712  N   LEU A 221       5.907  16.794 -13.702  1.00  0.00           N
ATOM   1713  CA  LEU A 221       5.291  16.449 -12.425  1.00  0.00           C
ATOM   1714  C   LEU A 221       3.964  17.179 -12.247  1.00  0.00           C
ATOM   1715  CB  LEU A 221       6.233  16.788 -11.267  1.00  0.00           C
ATOM   1716  O   LEU A 221       3.759  18.251 -12.821  1.00  0.00           O
ATOM   1717  CG  LEU A 221       7.513  15.956 -11.169  1.00  0.00           C
ATOM   1718  CD1 LEU A 221       8.474  16.580 -10.162  1.00  0.00           C
ATOM   1719  CD2 LEU A 221       7.187  14.517 -10.785  1.00  0.00           C
ATOM   1720  N   PRO A 222       3.070  16.600 -11.545  1.00  0.00           N
ATOM   1721  CA  PRO A 222       1.767  17.243 -11.355  1.00  0.00           C
ATOM   1722  C   PRO A 222       1.877  18.615 -10.693  1.00  0.00           C
ATOM   1723  CB  PRO A 222       1.016  16.260 -10.454  1.00  0.00           C
ATOM   1724  O   PRO A 222       2.541  18.755  -9.663  1.00  0.00           O
ATOM   1725  CG  PRO A 222       1.778  14.979 -10.569  1.00  0.00           C
ATOM   1726  CD  PRO A 222       3.190  15.297 -10.966  1.00  0.00           C
ATOM   1727  N   SER A 223       1.155  19.606 -11.285  1.00  0.00           N
ATOM   1728  CA  SER A 223       1.226  20.983 -10.809  1.00  0.00           C
ATOM   1729  C   SER A 223       0.499  21.146  -9.478  1.00  0.00           C
ATOM   1730  CB  SER A 223       0.631  21.940 -11.843  1.00  0.00           C
ATOM   1731  O   SER A 223       0.762  22.092  -8.733  1.00  0.00           O
ATOM   1732  OG  SER A 223      -0.708  21.587 -12.144  1.00  0.00           O
ATOM   1733  N   GLU A 224      -0.334  20.116  -9.144  1.00  0.00           N
ATOM   1734  CA  GLU A 224      -1.159  20.154  -7.940  1.00  0.00           C
ATOM   1735  C   GLU A 224      -0.325  19.883  -6.691  1.00  0.00           C
ATOM   1736  CB  GLU A 224      -2.303  19.142  -8.039  1.00  0.00           C
ATOM   1737  O   GLU A 224      -0.741  20.211  -5.578  1.00  0.00           O
ATOM   1738  CG  GLU A 224      -3.298  19.445  -9.150  1.00  0.00           C
ATOM   1739  CD  GLU A 224      -2.899  18.851 -10.491  1.00  0.00           C
ATOM   1740  OE1 GLU A 224      -3.758  18.772 -11.399  1.00  0.00           O
ATOM   1741  OE2 GLU A 224      -1.720  18.459 -10.635  1.00  0.00           O
ATOM   1742  N   SER A 225       0.881  19.301  -6.865  1.00  0.00           N
ATOM   1743  CA  SER A 225       1.722  18.936  -5.729  1.00  0.00           C
ATOM   1744  C   SER A 225       2.926  19.864  -5.612  1.00  0.00           C
ATOM   1745  CB  SER A 225       2.194  17.487  -5.854  1.00  0.00           C
ATOM   1746  O   SER A 225       3.435  20.359  -6.619  1.00  0.00           O
ATOM   1747  OG  SER A 225       2.959  17.108  -4.723  1.00  0.00           O
ATOM   1748  N   GLN A 226       3.343  20.059  -4.359  1.00  0.00           N
ATOM   1749  CA  GLN A 226       4.507  20.899  -4.101  1.00  0.00           C
ATOM   1750  C   GLN A 226       5.638  20.094  -3.468  1.00  0.00           C
ATOM   1751  CB  GLN A 226       4.131  22.075  -3.197  1.00  0.00           C
ATOM   1752  O   GLN A 226       6.719  20.628  -3.210  1.00  0.00           O
ATOM   1753  CG  GLN A 226       3.112  23.023  -3.814  1.00  0.00           C
ATOM   1754  CD  GLN A 226       3.638  23.729  -5.049  1.00  0.00           C
ATOM   1755  NE2 GLN A 226       2.736  24.096  -5.953  1.00  0.00           N
ATOM   1756  OE1 GLN A 226       4.846  23.943  -5.191  1.00  0.00           O
ATOM   1757  N   THR A 227       5.343  18.948  -3.109  1.00  0.00           N
ATOM   1758  CA  THR A 227       6.339  18.089  -2.479  1.00  0.00           C
ATOM   1759  C   THR A 227       6.493  16.782  -3.252  1.00  0.00           C
ATOM   1760  CB  THR A 227       5.968  17.782  -1.016  1.00  0.00           C
ATOM   1761  O   THR A 227       5.508  16.227  -3.744  1.00  0.00           O
ATOM   1762  CG2 THR A 227       5.905  19.060  -0.186  1.00  0.00           C
ATOM   1763  OG1 THR A 227       4.689  17.138  -0.979  1.00  0.00           O
ATOM   1764  N   TYR A 228       7.790  16.294  -3.309  1.00  0.00           N
ATOM   1765  CA  TYR A 228       8.099  15.119  -4.116  1.00  0.00           C
ATOM   1766  C   TYR A 228       9.113  14.225  -3.412  1.00  0.00           C
ATOM   1767  CB  TYR A 228       8.634  15.535  -5.490  1.00  0.00           C
ATOM   1768  O   TYR A 228       9.845  14.681  -2.530  1.00  0.00           O
ATOM   1769  CG  TYR A 228       7.728  16.488  -6.231  1.00  0.00           C
ATOM   1770  CD1 TYR A 228       6.655  16.017  -6.983  1.00  0.00           C
ATOM   1771  CD2 TYR A 228       7.944  17.861  -6.181  1.00  0.00           C
ATOM   1772  CE1 TYR A 228       5.819  16.891  -7.670  1.00  0.00           C
ATOM   1773  CE2 TYR A 228       7.114  18.744  -6.863  1.00  0.00           C
ATOM   1774  OH  TYR A 228       5.231  19.121  -8.281  1.00  0.00           O
ATOM   1775  CZ  TYR A 228       6.056  18.251  -7.603  1.00  0.00           C
ATOM   1776  N   ILE A 229       9.088  12.961  -3.822  1.00  0.00           N
ATOM   1777  CA  ILE A 229      10.082  11.978  -3.402  1.00  0.00           C
ATOM   1778  C   ILE A 229      10.887  11.509  -4.611  1.00  0.00           C
ATOM   1779  CB  ILE A 229       9.421  10.772  -2.697  1.00  0.00           C
ATOM   1780  O   ILE A 229      10.322  11.235  -5.673  1.00  0.00           O
ATOM   1781  CG1 ILE A 229       8.714  11.225  -1.414  1.00  0.00           C
ATOM   1782  CG2 ILE A 229      10.459   9.687  -2.397  1.00  0.00           C
ATOM   1783  CD1 ILE A 229       9.655  11.769  -0.348  1.00  0.00           C
ATOM   1784  N   VAL A 230      12.200  11.556  -4.419  1.00  0.00           N
ATOM   1785  CA  VAL A 230      13.112  11.041  -5.435  1.00  0.00           C
ATOM   1786  C   VAL A 230      13.776   9.761  -4.933  1.00  0.00           C
ATOM   1787  CB  VAL A 230      14.186  12.085  -5.814  1.00  0.00           C
ATOM   1788  O   VAL A 230      14.336   9.734  -3.834  1.00  0.00           O
ATOM   1789  CG1 VAL A 230      15.091  11.551  -6.923  1.00  0.00           C
ATOM   1790  CG2 VAL A 230      13.528  13.396  -6.242  1.00  0.00           C
ATOM   1791  N   GLN A 231      13.647   8.730  -5.795  1.00  0.00           N
ATOM   1792  CA  GLN A 231      14.221   7.435  -5.443  1.00  0.00           C
ATOM   1793  C   GLN A 231      15.024   6.855  -6.603  1.00  0.00           C
ATOM   1794  CB  GLN A 231      13.122   6.457  -5.024  1.00  0.00           C
ATOM   1795  O   GLN A 231      14.746   7.152  -7.767  1.00  0.00           O
ATOM   1796  CG  GLN A 231      12.355   6.889  -3.781  1.00  0.00           C
ATOM   1797  CD  GLN A 231      11.150   6.011  -3.501  1.00  0.00           C
ATOM   1798  NE2 GLN A 231      10.875   5.772  -2.223  1.00  0.00           N
ATOM   1799  OE1 GLN A 231      10.471   5.551  -4.425  1.00  0.00           O
ATOM   1800  N   LYS A 232      15.990   6.122  -6.194  1.00  0.00           N
ATOM   1801  CA  LYS A 232      16.673   5.365  -7.239  1.00  0.00           C
ATOM   1802  C   LYS A 232      15.714   4.410  -7.943  1.00  0.00           C
ATOM   1803  CB  LYS A 232      17.852   4.586  -6.654  1.00  0.00           C
ATOM   1804  O   LYS A 232      14.897   3.752  -7.295  1.00  0.00           O
ATOM   1805  CG  LYS A 232      18.730   3.915  -7.700  1.00  0.00           C
ATOM   1806  CD  LYS A 232      19.980   3.308  -7.075  1.00  0.00           C
ATOM   1807  CE  LYS A 232      20.860   2.638  -8.120  1.00  0.00           C
ATOM   1808  NZ  LYS A 232      22.127   2.116  -7.526  1.00  0.00           N
ATOM   1809  N   PHE A 233      15.765   4.422  -9.261  1.00  0.00           N
ATOM   1810  CA  PHE A 233      14.990   3.501 -10.084  1.00  0.00           C
ATOM   1811  C   PHE A 233      15.840   2.311 -10.513  1.00  0.00           C
ATOM   1812  CB  PHE A 233      14.432   4.220 -11.317  1.00  0.00           C
ATOM   1813  O   PHE A 233      16.934   2.486 -11.054  1.00  0.00           O
ATOM   1814  CG  PHE A 233      13.549   3.355 -12.175  1.00  0.00           C
ATOM   1815  CD1 PHE A 233      14.068   2.680 -13.273  1.00  0.00           C
ATOM   1816  CD2 PHE A 233      12.198   3.218 -11.884  1.00  0.00           C
ATOM   1817  CE1 PHE A 233      13.252   1.880 -14.069  1.00  0.00           C
ATOM   1818  CE2 PHE A 233      11.376   2.420 -12.674  1.00  0.00           C
ATOM   1819  CZ  PHE A 233      11.905   1.752 -13.767  1.00  0.00           C
ATOM   1820  N   PHE A 234      15.382   1.131 -10.265  1.00  0.00           N
ATOM   1821  CA  PHE A 234      16.153  -0.080 -10.520  1.00  0.00           C
ATOM   1822  C   PHE A 234      15.708  -0.741 -11.819  1.00  0.00           C
ATOM   1823  CB  PHE A 234      16.013  -1.064  -9.355  1.00  0.00           C
ATOM   1824  O   PHE A 234      14.850  -1.627 -11.808  1.00  0.00           O
ATOM   1825  CG  PHE A 234      16.602  -0.564  -8.064  1.00  0.00           C
ATOM   1826  CD1 PHE A 234      17.936  -0.802  -7.755  1.00  0.00           C
ATOM   1827  CD2 PHE A 234      15.822   0.144  -7.159  1.00  0.00           C
ATOM   1828  CE1 PHE A 234      18.485  -0.340  -6.560  1.00  0.00           C
ATOM   1829  CE2 PHE A 234      16.364   0.608  -5.963  1.00  0.00           C
ATOM   1830  CZ  PHE A 234      17.695   0.364  -5.665  1.00  0.00           C
ATOM   1831  N   LEU A 235      16.375  -0.322 -12.879  1.00  0.00           N
ATOM   1832  CA  LEU A 235      16.084  -0.852 -14.207  1.00  0.00           C
ATOM   1833  C   LEU A 235      16.414  -2.339 -14.282  1.00  0.00           C
ATOM   1834  CB  LEU A 235      16.871  -0.088 -15.274  1.00  0.00           C
ATOM   1835  O   LEU A 235      15.796  -3.078 -15.052  1.00  0.00           O
ATOM   1836  CG  LEU A 235      16.479  -0.357 -16.728  1.00  0.00           C
ATOM   1837  CD1 LEU A 235      15.031   0.054 -16.971  1.00  0.00           C
ATOM   1838  CD2 LEU A 235      17.417   0.379 -17.680  1.00  0.00           C
ATOM   1839  N   SER A 236      17.272  -2.755 -13.413  1.00  0.00           N
ATOM   1840  CA  SER A 236      17.773  -4.125 -13.421  1.00  0.00           C
ATOM   1841  C   SER A 236      16.833  -5.062 -12.670  1.00  0.00           C
ATOM   1842  CB  SER A 236      19.171  -4.189 -12.802  1.00  0.00           C
ATOM   1843  O   SER A 236      17.020  -6.281 -12.685  1.00  0.00           O
ATOM   1844  OG  SER A 236      19.151  -3.714 -11.467  1.00  0.00           O
ATOM   1845  N   ALA A 237      15.857  -4.517 -11.941  1.00  0.00           N
ATOM   1846  CA  ALA A 237      14.901  -5.364 -11.234  1.00  0.00           C
ATOM   1847  C   ALA A 237      14.155  -6.276 -12.203  1.00  0.00           C
ATOM   1848  CB  ALA A 237      13.913  -4.509 -10.445  1.00  0.00           C
ATOM   1849  O   ALA A 237      14.008  -5.951 -13.383  1.00  0.00           O
ATOM   1850  N   LEU A 238      13.770  -7.464 -11.632  1.00  0.00           N
ATOM   1851  CA  LEU A 238      12.912  -8.319 -12.445  1.00  0.00           C
ATOM   1852  C   LEU A 238      11.682  -7.556 -12.924  1.00  0.00           C
ATOM   1853  CB  LEU A 238      12.483  -9.556 -11.653  1.00  0.00           C
ATOM   1854  O   LEU A 238      11.122  -6.744 -12.184  1.00  0.00           O
ATOM   1855  CG  LEU A 238      13.608 -10.456 -11.139  1.00  0.00           C
ATOM   1856  CD1 LEU A 238      13.029 -11.687 -10.450  1.00  0.00           C
ATOM   1857  CD2 LEU A 238      14.533 -10.862 -12.282  1.00  0.00           C
ATOM   1858  N   PRO A 239      11.262  -7.715 -14.238  1.00  0.00           N
ATOM   1859  CA  PRO A 239      10.202  -6.902 -14.840  1.00  0.00           C
ATOM   1860  C   PRO A 239       8.811  -7.281 -14.338  1.00  0.00           C
ATOM   1861  CB  PRO A 239      10.341  -7.194 -16.337  1.00  0.00           C
ATOM   1862  O   PRO A 239       7.888  -7.455 -15.138  1.00  0.00           O
ATOM   1863  CG  PRO A 239      10.851  -8.597 -16.406  1.00  0.00           C
ATOM   1864  CD  PRO A 239      11.762  -8.832 -15.236  1.00  0.00           C
ATOM   1865  N   PHE A 240       8.792  -7.537 -12.986  1.00  0.00           N
ATOM   1866  CA  PHE A 240       7.527  -7.798 -12.308  1.00  0.00           C
ATOM   1867  C   PHE A 240       7.461  -7.053 -10.980  1.00  0.00           C
ATOM   1868  CB  PHE A 240       7.340  -9.300 -12.078  1.00  0.00           C
ATOM   1869  O   PHE A 240       8.480  -6.879 -10.308  1.00  0.00           O
ATOM   1870  CG  PHE A 240       7.124 -10.086 -13.343  1.00  0.00           C
ATOM   1871  CD1 PHE A 240       5.843 -10.287 -13.843  1.00  0.00           C
ATOM   1872  CD2 PHE A 240       8.203 -10.623 -14.033  1.00  0.00           C
ATOM   1873  CE1 PHE A 240       5.640 -11.014 -15.014  1.00  0.00           C
ATOM   1874  CE2 PHE A 240       8.008 -11.351 -15.204  1.00  0.00           C
ATOM   1875  CZ  PHE A 240       6.726 -11.546 -15.692  1.00  0.00           C
ATOM   1876  N   VAL A 241       6.293  -6.581 -10.715  1.00  0.00           N
ATOM   1877  CA  VAL A 241       6.005  -6.061  -9.383  1.00  0.00           C
ATOM   1878  C   VAL A 241       5.092  -7.031  -8.636  1.00  0.00           C
ATOM   1879  CB  VAL A 241       5.355  -4.661  -9.448  1.00  0.00           C
ATOM   1880  O   VAL A 241       4.040  -7.422  -9.147  1.00  0.00           O
ATOM   1881  CG1 VAL A 241       5.022  -4.154  -8.046  1.00  0.00           C
ATOM   1882  CG2 VAL A 241       6.276  -3.679 -10.170  1.00  0.00           C
ATOM   1883  N   LEU A 242       5.585  -7.506  -7.471  1.00  0.00           N
ATOM   1884  CA  LEU A 242       4.700  -8.319  -6.643  1.00  0.00           C
ATOM   1885  C   LEU A 242       3.794  -7.438  -5.790  1.00  0.00           C
ATOM   1886  CB  LEU A 242       5.515  -9.254  -5.746  1.00  0.00           C
ATOM   1887  O   LEU A 242       4.277  -6.657  -4.966  1.00  0.00           O
ATOM   1888  CG  LEU A 242       6.507 -10.178  -6.454  1.00  0.00           C
ATOM   1889  CD1 LEU A 242       7.115 -11.163  -5.460  1.00  0.00           C
ATOM   1890  CD2 LEU A 242       5.825 -10.919  -7.599  1.00  0.00           C
ATOM   1891  N   LYS A 243       2.439  -7.581  -6.090  1.00  0.00           N
ATOM   1892  CA  LYS A 243       1.442  -6.903  -5.266  1.00  0.00           C
ATOM   1893  C   LYS A 243       1.002  -7.782  -4.099  1.00  0.00           C
ATOM   1894  CB  LYS A 243       0.229  -6.507  -6.110  1.00  0.00           C
ATOM   1895  O   LYS A 243       0.442  -8.861  -4.304  1.00  0.00           O
ATOM   1896  CG  LYS A 243       0.565  -5.622  -7.301  1.00  0.00           C
ATOM   1897  CD  LYS A 243       0.413  -4.145  -6.960  1.00  0.00           C
ATOM   1898  CE  LYS A 243       0.594  -3.265  -8.190  1.00  0.00           C
ATOM   1899  NZ  LYS A 243       0.503  -1.813  -7.851  1.00  0.00           N
ATOM   1900  N   VAL A 244       1.345  -7.295  -2.892  1.00  0.00           N
ATOM   1901  CA  VAL A 244       1.060  -8.077  -1.693  1.00  0.00           C
ATOM   1902  C   VAL A 244      -0.053  -7.406  -0.891  1.00  0.00           C
ATOM   1903  CB  VAL A 244       2.319  -8.249  -0.815  1.00  0.00           C
ATOM   1904  O   VAL A 244       0.081  -6.252  -0.476  1.00  0.00           O
ATOM   1905  CG1 VAL A 244       2.042  -9.205   0.345  1.00  0.00           C
ATOM   1906  CG2 VAL A 244       3.491  -8.751  -1.656  1.00  0.00           C
ATOM   1907  N   TYR A 245      -1.135  -8.125  -0.663  1.00  0.00           N
ATOM   1908  CA  TYR A 245      -2.291  -7.638   0.080  1.00  0.00           C
ATOM   1909  C   TYR A 245      -2.412  -8.345   1.425  1.00  0.00           C
ATOM   1910  CB  TYR A 245      -3.575  -7.836  -0.731  1.00  0.00           C
ATOM   1911  O   TYR A 245      -2.415  -9.576   1.488  1.00  0.00           O
ATOM   1912  CG  TYR A 245      -3.550  -7.163  -2.082  1.00  0.00           C
ATOM   1913  CD1 TYR A 245      -3.905  -5.823  -2.220  1.00  0.00           C
ATOM   1914  CD2 TYR A 245      -3.171  -7.864  -3.221  1.00  0.00           C
ATOM   1915  CE1 TYR A 245      -3.885  -5.199  -3.463  1.00  0.00           C
ATOM   1916  CE2 TYR A 245      -3.148  -7.250  -4.469  1.00  0.00           C
ATOM   1917  OH  TYR A 245      -3.484  -5.306  -5.813  1.00  0.00           O
ATOM   1918  CZ  TYR A 245      -3.505  -5.919  -4.580  1.00  0.00           C
ATOM   1919  N   CYS A 246      -2.590  -7.472   2.416  1.00  0.00           N
ATOM   1920  CA  CYS A 246      -2.547  -8.035   3.760  1.00  0.00           C
ATOM   1921  C   CYS A 246      -3.828  -7.722   4.524  1.00  0.00           C
ATOM   1922  CB  CYS A 246      -1.340  -7.497   4.528  1.00  0.00           C
ATOM   1923  O   CYS A 246      -4.278  -6.575   4.546  1.00  0.00           O
ATOM   1924  SG  CYS A 246       0.234  -7.746   3.678  1.00  0.00           S
ATOM   1925  N   VAL A 247      -4.430  -8.732   5.109  1.00  0.00           N
ATOM   1926  CA  VAL A 247      -5.471  -8.664   6.128  1.00  0.00           C
ATOM   1927  C   VAL A 247      -5.041  -9.456   7.361  1.00  0.00           C
ATOM   1928  CB  VAL A 247      -6.821  -9.197   5.597  1.00  0.00           C
ATOM   1929  O   VAL A 247      -5.163 -10.682   7.393  1.00  0.00           O
ATOM   1930  CG1 VAL A 247      -7.921  -9.016   6.641  1.00  0.00           C
ATOM   1931  CG2 VAL A 247      -7.196  -8.494   4.294  1.00  0.00           C
ATOM   1932  N   ARG A 248      -4.421  -8.678   8.339  1.00  0.00           N
ATOM   1933  CA  ARG A 248      -3.785  -9.323   9.483  1.00  0.00           C
ATOM   1934  C   ARG A 248      -2.728 -10.325   9.029  1.00  0.00           C
ATOM   1935  CB  ARG A 248      -4.829 -10.022  10.356  1.00  0.00           C
ATOM   1936  O   ARG A 248      -1.722  -9.944   8.427  1.00  0.00           O
ATOM   1937  CG  ARG A 248      -5.729  -9.067  11.124  1.00  0.00           C
ATOM   1938  CD  ARG A 248      -6.550  -9.793  12.180  1.00  0.00           C
ATOM   1939  NE  ARG A 248      -7.375  -8.867  12.951  1.00  0.00           N
ATOM   1940  NH1 ARG A 248      -8.397 -10.507  14.218  1.00  0.00           N
ATOM   1941  NH2 ARG A 248      -8.934  -8.302  14.541  1.00  0.00           N
ATOM   1942  CZ  ARG A 248      -8.233  -9.228  13.902  1.00  0.00           C
ATOM   1943  N   GLU A 249      -2.947 -11.631   9.378  1.00  0.00           N
ATOM   1944  CA  GLU A 249      -1.936 -12.637   9.068  1.00  0.00           C
ATOM   1945  C   GLU A 249      -2.143 -13.217   7.672  1.00  0.00           C
ATOM   1946  CB  GLU A 249      -1.955 -13.758  10.111  1.00  0.00           C
ATOM   1947  O   GLU A 249      -1.273 -13.917   7.150  1.00  0.00           O
ATOM   1948  CG  GLU A 249      -1.581 -13.299  11.514  1.00  0.00           C
ATOM   1949  CD  GLU A 249      -2.747 -12.693  12.278  1.00  0.00           C
ATOM   1950  OE1 GLU A 249      -2.539 -12.192  13.406  1.00  0.00           O
ATOM   1951  OE2 GLU A 249      -3.879 -12.720  11.744  1.00  0.00           O
ATOM   1952  N   TYR A 250      -3.271 -12.906   7.153  1.00  0.00           N
ATOM   1953  CA  TYR A 250      -3.549 -13.392   5.806  1.00  0.00           C
ATOM   1954  C   TYR A 250      -2.818 -12.557   4.762  1.00  0.00           C
ATOM   1955  CB  TYR A 250      -5.055 -13.374   5.528  1.00  0.00           C
ATOM   1956  O   TYR A 250      -2.886 -11.326   4.785  1.00  0.00           O
ATOM   1957  CG  TYR A 250      -5.412 -13.696   4.097  1.00  0.00           C
ATOM   1958  CD1 TYR A 250      -5.815 -12.695   3.216  1.00  0.00           C
ATOM   1959  CD2 TYR A 250      -5.349 -15.002   3.624  1.00  0.00           C
ATOM   1960  CE1 TYR A 250      -6.147 -12.988   1.897  1.00  0.00           C
ATOM   1961  CE2 TYR A 250      -5.679 -15.307   2.307  1.00  0.00           C
ATOM   1962  OH  TYR A 250      -6.402 -14.590   0.148  1.00  0.00           O
ATOM   1963  CZ  TYR A 250      -6.075 -14.295   1.453  1.00  0.00           C
ATOM   1964  N   VAL A 251      -2.127 -13.245   3.756  1.00  0.00           N
ATOM   1965  CA  VAL A 251      -1.371 -12.578   2.701  1.00  0.00           C
ATOM   1966  C   VAL A 251      -1.753 -13.162   1.343  1.00  0.00           C
ATOM   1967  CB  VAL A 251       0.152 -12.706   2.926  1.00  0.00           C
ATOM   1968  O   VAL A 251      -1.730 -14.381   1.155  1.00  0.00           O
ATOM   1969  CG1 VAL A 251       0.923 -12.166   1.723  1.00  0.00           C
ATOM   1970  CG2 VAL A 251       0.565 -11.974   4.202  1.00  0.00           C
ATOM   1971  N   ALA A 252      -2.177 -12.306   0.536  1.00  0.00           N
ATOM   1972  CA  ALA A 252      -2.411 -12.648  -0.864  1.00  0.00           C
ATOM   1973  C   ALA A 252      -1.418 -11.934  -1.777  1.00  0.00           C
ATOM   1974  CB  ALA A 252      -3.843 -12.299  -1.265  1.00  0.00           C
ATOM   1975  O   ALA A 252      -1.162 -10.740  -1.612  1.00  0.00           O
ATOM   1976  N   ILE A 253      -0.894 -12.686  -2.762  1.00  0.00           N
ATOM   1977  CA  ILE A 253       0.173 -12.143  -3.597  1.00  0.00           C
ATOM   1978  C   ILE A 253      -0.181 -12.328  -5.071  1.00  0.00           C
ATOM   1979  CB  ILE A 253       1.531 -12.809  -3.283  1.00  0.00           C
ATOM   1980  O   ILE A 253      -0.673 -13.386  -5.469  1.00  0.00           O
ATOM   1981  CG1 ILE A 253       1.788 -12.813  -1.772  1.00  0.00           C
ATOM   1982  CG2 ILE A 253       2.665 -12.101  -4.030  1.00  0.00           C
ATOM   1983  CD1 ILE A 253       2.909 -13.747  -1.337  1.00  0.00           C
ATOM   1984  N   ARG A 254       0.178 -11.316  -5.764  1.00  0.00           N
ATOM   1985  CA  ARG A 254       0.024 -11.379  -7.214  1.00  0.00           C
ATOM   1986  C   ARG A 254       1.226 -10.761  -7.919  1.00  0.00           C
ATOM   1987  CB  ARG A 254      -1.261 -10.672  -7.650  1.00  0.00           C
ATOM   1988  O   ARG A 254       1.717  -9.706  -7.512  1.00  0.00           O
ATOM   1989  CG  ARG A 254      -1.547 -10.778  -9.139  1.00  0.00           C
ATOM   1990  CD  ARG A 254      -2.898 -10.175  -9.498  1.00  0.00           C
ATOM   1991  NE  ARG A 254      -3.182 -10.298 -10.925  1.00  0.00           N
ATOM   1992  NH1 ARG A 254      -5.431  -9.806 -10.732  1.00  0.00           N
ATOM   1993  NH2 ARG A 254      -4.524 -10.258 -12.788  1.00  0.00           N
ATOM   1994  CZ  ARG A 254      -4.378 -10.121 -11.478  1.00  0.00           C
ATOM   1995  N   ALA A 255       1.650 -11.387  -8.985  1.00  0.00           N
ATOM   1996  CA  ALA A 255       2.706 -10.825  -9.822  1.00  0.00           C
ATOM   1997  C   ALA A 255       2.119 -10.009 -10.971  1.00  0.00           C
ATOM   1998  CB  ALA A 255       3.602 -11.935 -10.365  1.00  0.00           C
ATOM   1999  O   ALA A 255       1.313 -10.518 -11.754  1.00  0.00           O
ATOM   2000  N   VAL A 256       2.550  -8.745 -11.081  1.00  0.00           N
ATOM   2001  CA  VAL A 256       2.073  -7.839 -12.121  1.00  0.00           C
ATOM   2002  C   VAL A 256       3.222  -7.478 -13.059  1.00  0.00           C
ATOM   2003  CB  VAL A 256       1.454  -6.559 -11.517  1.00  0.00           C
ATOM   2004  O   VAL A 256       4.285  -7.042 -12.610  1.00  0.00           O
ATOM   2005  CG1 VAL A 256       0.944  -5.633 -12.620  1.00  0.00           C
ATOM   2006  CG2 VAL A 256       0.326  -6.916 -10.551  1.00  0.00           C
ATOM   2007  N   SER A 257       2.923  -7.643 -14.361  1.00  0.00           N
ATOM   2008  CA  SER A 257       3.967  -7.393 -15.349  1.00  0.00           C
ATOM   2009  C   SER A 257       4.294  -5.907 -15.443  1.00  0.00           C
ATOM   2010  CB  SER A 257       3.544  -7.918 -16.722  1.00  0.00           C
ATOM   2011  O   SER A 257       3.392  -5.067 -15.460  1.00  0.00           O
ATOM   2012  OG  SER A 257       4.462  -7.510 -17.721  1.00  0.00           O
ATOM   2013  N   PRO A 258       5.620  -5.620 -15.478  1.00  0.00           N
ATOM   2014  CA  PRO A 258       6.101  -4.252 -15.652  1.00  0.00           C
ATOM   2015  C   PRO A 258       6.744  -4.067 -17.024  1.00  0.00           C
ATOM   2016  O   PRO A 258       7.597  -3.195 -17.204  1.00  0.00           O
ATOM   2017  CB  PRO A 258       7.057  -3.905 -14.496  1.00  0.00           C
ATOM   2018  CG  PRO A 258       6.674  -4.800 -13.342  1.00  0.00           C
ATOM   2019  CD  PRO A 258       6.313  -6.124 -13.948  1.00  0.00           C
ATOM   2020  N   PHE A 259       6.396  -4.868 -18.033  1.00  0.00           N
ATOM   2021  CA  PHE A 259       6.982  -4.900 -19.368  1.00  0.00           C
ATOM   2022  C   PHE A 259       6.683  -3.610 -20.122  1.00  0.00           C
ATOM   2023  CB  PHE A 259       6.458  -6.103 -20.158  1.00  0.00           C
ATOM   2024  O   PHE A 259       7.556  -3.065 -20.801  1.00  0.00           O
ATOM   2025  CG  PHE A 259       7.244  -7.367 -19.931  1.00  0.00           C
ATOM   2026  CD1 PHE A 259       8.195  -7.785 -20.854  1.00  0.00           C
ATOM   2027  CD2 PHE A 259       7.032  -8.136 -18.794  1.00  0.00           C
ATOM   2028  CE1 PHE A 259       8.923  -8.955 -20.647  1.00  0.00           C
ATOM   2029  CE2 PHE A 259       7.756  -9.305 -18.581  1.00  0.00           C
ATOM   2030  CZ  PHE A 259       8.700  -9.713 -19.508  1.00  0.00           C
ATOM   2031  N   SER A 260       5.446  -3.189 -19.975  1.00  0.00           N
ATOM   2032  CA  SER A 260       5.079  -1.968 -20.685  1.00  0.00           C
ATOM   2033  C   SER A 260       5.940  -0.790 -20.239  1.00  0.00           C
ATOM   2034  CB  SER A 260       3.602  -1.643 -20.464  1.00  0.00           C
ATOM   2035  O   SER A 260       6.355   0.028 -21.063  1.00  0.00           O
ATOM   2036  OG  SER A 260       2.777  -2.671 -20.986  1.00  0.00           O
ATOM   2037  N   LEU A 261       6.151  -0.749 -18.957  1.00  0.00           N
ATOM   2038  CA  LEU A 261       7.008   0.299 -18.415  1.00  0.00           C
ATOM   2039  C   LEU A 261       8.441   0.142 -18.914  1.00  0.00           C
ATOM   2040  CB  LEU A 261       6.983   0.275 -16.885  1.00  0.00           C
ATOM   2041  O   LEU A 261       9.052   1.110 -19.373  1.00  0.00           O
ATOM   2042  CG  LEU A 261       7.949   1.225 -16.175  1.00  0.00           C
ATOM   2043  CD1 LEU A 261       7.644   2.671 -16.554  1.00  0.00           C
ATOM   2044  CD2 LEU A 261       7.874   1.035 -14.664  1.00  0.00           C
ATOM   2045  N   LEU A 262       8.937  -1.057 -18.818  1.00  0.00           N
ATOM   2046  CA  LEU A 262      10.300  -1.329 -19.263  1.00  0.00           C
ATOM   2047  C   LEU A 262      10.467  -0.994 -20.741  1.00  0.00           C
ATOM   2048  CB  LEU A 262      10.661  -2.797 -19.016  1.00  0.00           C
ATOM   2049  O   LEU A 262      11.451  -0.362 -21.131  1.00  0.00           O
ATOM   2050  CG  LEU A 262      12.095  -3.208 -19.353  1.00  0.00           C
ATOM   2051  CD1 LEU A 262      13.088  -2.361 -18.564  1.00  0.00           C
ATOM   2052  CD2 LEU A 262      12.306  -4.692 -19.070  1.00  0.00           C
ATOM   2053  N   ARG A 263       9.498  -1.361 -21.578  1.00  0.00           N
ATOM   2054  CA  ARG A 263       9.549  -1.076 -23.008  1.00  0.00           C
ATOM   2055  C   ARG A 263       9.530   0.427 -23.268  1.00  0.00           C
ATOM   2056  CB  ARG A 263       8.379  -1.747 -23.732  1.00  0.00           C
ATOM   2057  O   ARG A 263      10.273   0.925 -24.117  1.00  0.00           O
ATOM   2058  CG  ARG A 263       8.580  -3.234 -23.979  1.00  0.00           C
ATOM   2059  CD  ARG A 263       7.509  -3.802 -24.900  1.00  0.00           C
ATOM   2060  NE  ARG A 263       7.737  -5.216 -25.183  1.00  0.00           N
ATOM   2061  NH1 ARG A 263       5.869  -5.461 -26.521  1.00  0.00           N
ATOM   2062  NH2 ARG A 263       7.253  -7.248 -26.138  1.00  0.00           N
ATOM   2063  CZ  ARG A 263       6.952  -5.972 -25.947  1.00  0.00           C
ATOM   2064  N   ALA A 264       8.661   1.107 -22.532  1.00  0.00           N
ATOM   2065  CA  ALA A 264       8.572   2.558 -22.665  1.00  0.00           C
ATOM   2066  C   ALA A 264       9.908   3.221 -22.343  1.00  0.00           C
ATOM   2067  CB  ALA A 264       7.475   3.110 -21.758  1.00  0.00           C
ATOM   2068  O   ALA A 264      10.337   4.141 -23.044  1.00  0.00           O
ATOM   2069  N   LEU A 265      10.576   2.706 -21.338  1.00  0.00           N
ATOM   2070  CA  LEU A 265      11.845   3.281 -20.908  1.00  0.00           C
ATOM   2071  C   LEU A 265      12.954   2.954 -21.903  1.00  0.00           C
ATOM   2072  CB  LEU A 265      12.223   2.767 -19.517  1.00  0.00           C
ATOM   2073  O   LEU A 265      13.768   3.818 -22.237  1.00  0.00           O
ATOM   2074  CG  LEU A 265      11.357   3.255 -18.355  1.00  0.00           C
ATOM   2075  CD1 LEU A 265      11.722   2.513 -17.073  1.00  0.00           C
ATOM   2076  CD2 LEU A 265      11.510   4.761 -18.169  1.00  0.00           C
ATOM   2077  N   LEU A 266      12.986   1.730 -22.402  1.00  0.00           N
ATOM   2078  CA  LEU A 266      14.028   1.300 -23.329  1.00  0.00           C
ATOM   2079  C   LEU A 266      13.853   1.966 -24.689  1.00  0.00           C
ATOM   2080  CB  LEU A 266      14.010  -0.222 -23.486  1.00  0.00           C
ATOM   2081  O   LEU A 266      14.837   2.276 -25.365  1.00  0.00           O
ATOM   2082  CG  LEU A 266      14.446  -1.035 -22.266  1.00  0.00           C
ATOM   2083  CD1 LEU A 266      14.280  -2.527 -22.537  1.00  0.00           C
ATOM   2084  CD2 LEU A 266      15.889  -0.711 -21.895  1.00  0.00           C
ATOM   2085  N   ASP A 267      12.609   2.105 -25.160  1.00  0.00           N
ATOM   2086  CA  ASP A 267      12.338   2.808 -26.410  1.00  0.00           C
ATOM   2087  C   ASP A 267      12.817   4.257 -26.339  1.00  0.00           C
ATOM   2088  CB  ASP A 267      10.844   2.764 -26.737  1.00  0.00           C
ATOM   2089  O   ASP A 267      13.328   4.795 -27.324  1.00  0.00           O
ATOM   2090  CG  ASP A 267      10.376   1.391 -27.187  1.00  0.00           C
ATOM   2091  OD1 ASP A 267      11.226   0.525 -27.487  1.00  0.00           O
ATOM   2092  OD2 ASP A 267       9.147   1.174 -27.246  1.00  0.00           O
ATOM   2093  N   GLY A 268      12.633   4.858 -25.174  1.00  0.00           N
ATOM   2094  CA  GLY A 268      13.123   6.210 -24.955  1.00  0.00           C
ATOM   2095  C   GLY A 268      14.637   6.306 -24.975  1.00  0.00           C
ATOM   2096  O   GLY A 268      15.196   7.289 -25.466  1.00  0.00           O
ATOM   2097  N   TYR A 269      15.241   5.231 -24.433  1.00  0.00           N
ATOM   2098  CA  TYR A 269      16.696   5.151 -24.360  1.00  0.00           C
ATOM   2099  C   TYR A 269      17.303   4.980 -25.747  1.00  0.00           C
ATOM   2100  CB  TYR A 269      17.126   3.992 -23.456  1.00  0.00           C
ATOM   2101  O   TYR A 269      18.315   5.606 -26.071  1.00  0.00           O
ATOM   2102  CG  TYR A 269      18.611   3.950 -23.188  1.00  0.00           C
ATOM   2103  CD1 TYR A 269      19.439   3.071 -23.882  1.00  0.00           C
ATOM   2104  CD2 TYR A 269      19.188   4.789 -22.240  1.00  0.00           C
ATOM   2105  CE1 TYR A 269      20.808   3.028 -23.637  1.00  0.00           C
ATOM   2106  CE2 TYR A 269      20.556   4.754 -21.987  1.00  0.00           C
ATOM   2107  OH  TYR A 269      22.710   3.833 -22.443  1.00  0.00           O
ATOM   2108  CZ  TYR A 269      21.356   3.872 -22.689  1.00  0.00           C
ATOM   2109  N   SER A 270      16.818   4.065 -26.619  1.00  0.00           N
ATOM   2110  CA  SER A 270      17.336   3.800 -27.957  1.00  0.00           C
ATOM   2111  C   SER A 270      17.209   5.028 -28.852  1.00  0.00           C
ATOM   2112  CB  SER A 270      16.601   2.618 -28.592  1.00  0.00           C
ATOM   2113  O   SER A 270      18.046   5.253 -29.729  1.00  0.00           O
ATOM   2114  OG  SER A 270      16.805   1.436 -27.838  1.00  0.00           O
ATOM   2115  N   SER A 271      16.251   5.877 -28.670  1.00  0.00           N
ATOM   2116  CA  SER A 271      16.083   7.087 -29.469  1.00  0.00           C
ATOM   2117  C   SER A 271      17.154   8.121 -29.138  1.00  0.00           C
ATOM   2118  CB  SER A 271      14.695   7.688 -29.246  1.00  0.00           C
ATOM   2119  O   SER A 271      17.576   8.885 -30.008  1.00  0.00           O
ATOM   2120  OG  SER A 271      14.573   8.196 -27.928  1.00  0.00           O
ATOM   2121  N   ILE A 272      17.850   8.057 -27.964  1.00  0.00           N
ATOM   2122  CA  ILE A 272      18.908   8.954 -27.514  1.00  0.00           C
ATOM   2123  C   ILE A 272      20.226   8.577 -28.188  1.00  0.00           C
ATOM   2124  CB  ILE A 272      19.064   8.919 -25.977  1.00  0.00           C
ATOM   2125  O   ILE A 272      21.022   9.451 -28.541  1.00  0.00           O
ATOM   2126  CG1 ILE A 272      17.802   9.469 -25.301  1.00  0.00           C
ATOM   2127  CG2 ILE A 272      20.305   9.704 -25.542  1.00  0.00           C
ATOM   2128  CD1 ILE A 272      17.754   9.233 -23.797  1.00  0.00           C
ATOM   2129  N   ASN A 273      20.464   7.248 -28.443  1.00  0.00           N
ATOM   2130  CA  ASN A 273      21.740   6.909 -29.065  1.00  0.00           C
ATOM   2131  C   ASN A 273      21.764   7.296 -30.541  1.00  0.00           C
ATOM   2132  CB  ASN A 273      22.038   5.418 -28.902  1.00  0.00           C
ATOM   2133  O   ASN A 273      22.834   7.395 -31.144  1.00  0.00           O
ATOM   2134  CG  ASN A 273      22.432   5.053 -27.484  1.00  0.00           C
ATOM   2135  ND2 ASN A 273      22.305   3.776 -27.144  1.00  0.00           N
ATOM   2136  OD1 ASN A 273      22.846   5.911 -26.701  1.00  0.00           O
ATOM   2137  N   SER A 274      20.659   7.917 -31.015  1.00  0.00           N
ATOM   2138  CA  SER A 274      20.709   8.412 -32.387  1.00  0.00           C
ATOM   2139  C   SER A 274      20.728   9.937 -32.424  1.00  0.00           C
ATOM   2140  CB  SER A 274      19.516   7.890 -33.189  1.00  0.00           C
ATOM   2141  O   SER A 274      21.351  10.534 -33.304  1.00  0.00           O
ATOM   2142  OG  SER A 274      18.306   8.089 -32.479  1.00  0.00           O
ATOM   2143  N   ASN A 275      20.455  10.713 -31.294  1.00  0.00           N
ATOM   2144  CA  ASN A 275      20.384  12.169 -31.369  1.00  0.00           C
ATOM   2145  C   ASN A 275      21.007  12.824 -30.139  1.00  0.00           C
ATOM   2146  CB  ASN A 275      18.935  12.628 -31.538  1.00  0.00           C
ATOM   2147  O   ASN A 275      20.833  12.342 -29.018  1.00  0.00           O
ATOM   2148  CG  ASN A 275      18.369  12.285 -32.902  1.00  0.00           C
ATOM   2149  ND2 ASN A 275      17.056  12.413 -33.049  1.00  0.00           N
ATOM   2150  OD1 ASN A 275      19.107  11.908 -33.817  1.00  0.00           O
ATOM   2151  N   SER A 276      22.294  12.860 -29.856  1.00  0.00           N
ATOM   2152  CA  SER A 276      23.102  13.590 -28.885  1.00  0.00           C
ATOM   2153  C   SER A 276      22.229  14.426 -27.956  1.00  0.00           C
ATOM   2154  CB  SER A 276      24.112  14.491 -29.597  1.00  0.00           C
ATOM   2155  O   SER A 276      22.740  15.201 -27.145  1.00  0.00           O
ATOM   2156  OG  SER A 276      23.558  15.022 -30.789  1.00  0.00           O
ATOM   2157  N   GLU A 277      20.871  14.338 -27.891  1.00  0.00           N
ATOM   2158  CA  GLU A 277      20.096  15.085 -26.905  1.00  0.00           C
ATOM   2159  C   GLU A 277      19.682  14.193 -25.738  1.00  0.00           C
ATOM   2160  CB  GLU A 277      18.858  15.710 -27.554  1.00  0.00           C
ATOM   2161  O   GLU A 277      19.398  13.009 -25.925  1.00  0.00           O
ATOM   2162  CG  GLU A 277      19.160  16.943 -28.393  1.00  0.00           C
ATOM   2163  CD  GLU A 277      17.910  17.656 -28.883  1.00  0.00           C
ATOM   2164  OE1 GLU A 277      18.029  18.758 -29.466  1.00  0.00           O
ATOM   2165  OE2 GLU A 277      16.803  17.110 -28.681  1.00  0.00           O
ATOM   2166  N   GLY A 278      20.544  13.918 -24.744  1.00  0.00           N
ATOM   2167  CA  GLY A 278      20.290  13.378 -23.418  1.00  0.00           C
ATOM   2168  C   GLY A 278      18.931  12.716 -23.293  1.00  0.00           C
ATOM   2169  O   GLY A 278      18.115  12.783 -24.215  1.00  0.00           O
ATOM   2170  N   PHE A 279      18.801  11.560 -22.506  1.00  0.00           N
ATOM   2171  CA  PHE A 279      17.595  10.814 -22.167  1.00  0.00           C
ATOM   2172  C   PHE A 279      16.483  11.757 -21.722  1.00  0.00           C
ATOM   2173  CB  PHE A 279      17.886   9.789 -21.067  1.00  0.00           C
ATOM   2174  O   PHE A 279      16.684  12.584 -20.830  1.00  0.00           O
ATOM   2175  CG  PHE A 279      16.707   8.922 -20.717  1.00  0.00           C
ATOM   2176  CD1 PHE A 279      15.860   9.266 -19.671  1.00  0.00           C
ATOM   2177  CD2 PHE A 279      16.445   7.762 -21.435  1.00  0.00           C
ATOM   2178  CE1 PHE A 279      14.767   8.466 -19.345  1.00  0.00           C
ATOM   2179  CE2 PHE A 279      15.356   6.957 -21.115  1.00  0.00           C
ATOM   2180  CZ  PHE A 279      14.519   7.310 -20.069  1.00  0.00           C
ATOM   2181  N   GLN A 280      15.296  11.692 -22.443  1.00  0.00           N
ATOM   2182  CA  GLN A 280      14.097  12.445 -22.092  1.00  0.00           C
ATOM   2183  C   GLN A 280      13.319  11.752 -20.977  1.00  0.00           C
ATOM   2184  CB  GLN A 280      13.202  12.634 -23.318  1.00  0.00           C
ATOM   2185  O   GLN A 280      13.148  10.531 -20.998  1.00  0.00           O
ATOM   2186  CG  GLN A 280      13.808  13.531 -24.389  1.00  0.00           C
ATOM   2187  CD  GLN A 280      13.908  14.980 -23.954  1.00  0.00           C
ATOM   2188  NE2 GLN A 280      15.037  15.613 -24.256  1.00  0.00           N
ATOM   2189  OE1 GLN A 280      12.979  15.527 -23.351  1.00  0.00           O
ATOM   2190  N   PRO A 281      12.986  12.484 -19.897  1.00  0.00           N
ATOM   2191  CA  PRO A 281      12.167  11.920 -18.821  1.00  0.00           C
ATOM   2192  C   PRO A 281      10.872  11.293 -19.331  1.00  0.00           C
ATOM   2193  CB  PRO A 281      11.875  13.129 -17.929  1.00  0.00           C
ATOM   2194  O   PRO A 281      10.309  11.756 -20.327  1.00  0.00           O
ATOM   2195  CG  PRO A 281      12.910  14.140 -18.306  1.00  0.00           C
ATOM   2196  CD  PRO A 281      13.300  13.912 -19.738  1.00  0.00           C
ATOM   2197  N   VAL A 282      10.511  10.173 -18.725  1.00  0.00           N
ATOM   2198  CA  VAL A 282       9.302   9.445 -19.097  1.00  0.00           C
ATOM   2199  C   VAL A 282       8.261   9.571 -17.987  1.00  0.00           C
ATOM   2200  CB  VAL A 282       9.600   7.956 -19.381  1.00  0.00           C
ATOM   2201  O   VAL A 282       8.529   9.226 -16.834  1.00  0.00           O
ATOM   2202  CG1 VAL A 282       8.316   7.205 -19.728  1.00  0.00           C
ATOM   2203  CG2 VAL A 282      10.621   7.823 -20.509  1.00  0.00           C
ATOM   2204  N   CYS A 283       7.117  10.123 -18.372  1.00  0.00           N
ATOM   2205  CA  CYS A 283       6.001  10.251 -17.442  1.00  0.00           C
ATOM   2206  C   CYS A 283       5.108   9.017 -17.488  1.00  0.00           C
ATOM   2207  CB  CYS A 283       5.178  11.499 -17.761  1.00  0.00           C
ATOM   2208  O   CYS A 283       4.682   8.593 -18.564  1.00  0.00           O
ATOM   2209  SG  CYS A 283       3.819  11.789 -16.608  1.00  0.00           S
ATOM   2210  N   ILE A 284       4.854   8.522 -16.245  1.00  0.00           N
ATOM   2211  CA  ILE A 284       4.045   7.313 -16.131  1.00  0.00           C
ATOM   2212  C   ILE A 284       2.910   7.543 -15.136  1.00  0.00           C
ATOM   2213  CB  ILE A 284       4.900   6.101 -15.697  1.00  0.00           C
ATOM   2214  O   ILE A 284       3.073   8.274 -14.156  1.00  0.00           O
ATOM   2215  CG1 ILE A 284       6.096   5.926 -16.640  1.00  0.00           C
ATOM   2216  CG2 ILE A 284       4.048   4.829 -15.651  1.00  0.00           C
ATOM   2217  CD1 ILE A 284       7.227   5.090 -16.057  1.00  0.00           C
ATOM   2218  N   ASP A 285       1.780   6.955 -15.491  1.00  0.00           N
ATOM   2219  CA  ASP A 285       0.685   6.799 -14.538  1.00  0.00           C
ATOM   2220  C   ASP A 285       0.592   5.358 -14.040  1.00  0.00           C
ATOM   2221  CB  ASP A 285      -0.642   7.224 -15.170  1.00  0.00           C
ATOM   2222  O   ASP A 285       0.215   4.459 -14.794  1.00  0.00           O
ATOM   2223  CG  ASP A 285      -1.777   7.307 -14.166  1.00  0.00           C
ATOM   2224  OD1 ASP A 285      -1.836   6.468 -13.241  1.00  0.00           O
ATOM   2225  OD2 ASP A 285      -2.623   8.217 -14.302  1.00  0.00           O
ATOM   2226  N   SER A 286       0.918   5.201 -12.692  1.00  0.00           N
ATOM   2227  CA  SER A 286       1.044   3.849 -12.158  1.00  0.00           C
ATOM   2228  C   SER A 286      -0.287   3.106 -12.214  1.00  0.00           C
ATOM   2229  CB  SER A 286       1.556   3.887 -10.718  1.00  0.00           C
ATOM   2230  O   SER A 286      -0.315   1.874 -12.231  1.00  0.00           O
ATOM   2231  OG  SER A 286       0.641   4.568  -9.876  1.00  0.00           O
ATOM   2232  N   GLN A 287      -1.416   3.771 -12.265  1.00  0.00           N
ATOM   2233  CA  GLN A 287      -2.716   3.109 -12.312  1.00  0.00           C
ATOM   2234  C   GLN A 287      -3.069   2.691 -13.737  1.00  0.00           C
ATOM   2235  CB  GLN A 287      -3.805   4.023 -11.748  1.00  0.00           C
ATOM   2236  O   GLN A 287      -3.835   1.747 -13.940  1.00  0.00           O
ATOM   2237  CG  GLN A 287      -3.779   4.147 -10.231  1.00  0.00           C
ATOM   2238  CD  GLN A 287      -4.990   4.876  -9.680  1.00  0.00           C
ATOM   2239  NE2 GLN A 287      -5.110   4.911  -8.358  1.00  0.00           N
ATOM   2240  OE1 GLN A 287      -5.809   5.405 -10.438  1.00  0.00           O
ATOM   2241  N   LYS A 288      -2.493   3.363 -14.750  1.00  0.00           N
ATOM   2242  CA  LYS A 288      -2.800   3.068 -16.147  1.00  0.00           C
ATOM   2243  C   LYS A 288      -1.831   2.037 -16.717  1.00  0.00           C
ATOM   2244  CB  LYS A 288      -2.761   4.346 -16.986  1.00  0.00           C
ATOM   2245  O   LYS A 288      -2.220   1.194 -17.528  1.00  0.00           O
ATOM   2246  CG  LYS A 288      -3.878   5.330 -16.670  1.00  0.00           C
ATOM   2247  CD  LYS A 288      -3.850   6.528 -17.610  1.00  0.00           C
ATOM   2248  CE  LYS A 288      -4.958   7.520 -17.285  1.00  0.00           C
ATOM   2249  NZ  LYS A 288      -4.892   8.731 -18.157  1.00  0.00           N
ATOM   2250  N   ILE A 289      -0.605   2.129 -16.213  1.00  0.00           N
ATOM   2251  CA  ILE A 289       0.434   1.268 -16.767  1.00  0.00           C
ATOM   2252  C   ILE A 289       0.167  -0.183 -16.371  1.00  0.00           C
ATOM   2253  CB  ILE A 289       1.839   1.703 -16.295  1.00  0.00           C
ATOM   2254  O   ILE A 289       0.523  -1.108 -17.105  1.00  0.00           O
ATOM   2255  CG1 ILE A 289       2.912   1.174 -17.254  1.00  0.00           C
ATOM   2256  CG2 ILE A 289       2.100   1.224 -14.864  1.00  0.00           C
ATOM   2257  CD1 ILE A 289       4.234   1.926 -17.180  1.00  0.00           C
ATOM   2258  N   PHE A 290      -0.580  -0.349 -15.282  1.00  0.00           N
ATOM   2259  CA  PHE A 290      -0.839  -1.705 -14.812  1.00  0.00           C
ATOM   2260  C   PHE A 290      -2.306  -2.073 -15.001  1.00  0.00           C
ATOM   2261  CB  PHE A 290      -0.448  -1.848 -13.338  1.00  0.00           C
ATOM   2262  O   PHE A 290      -2.779  -3.066 -14.445  1.00  0.00           O
ATOM   2263  CG  PHE A 290       1.011  -1.597 -13.069  1.00  0.00           C
ATOM   2264  CD1 PHE A 290       1.977  -2.496 -13.504  1.00  0.00           C
ATOM   2265  CD2 PHE A 290       1.417  -0.460 -12.382  1.00  0.00           C
ATOM   2266  CE1 PHE A 290       3.328  -2.267 -13.257  1.00  0.00           C
ATOM   2267  CE2 PHE A 290       2.766  -0.224 -12.132  1.00  0.00           C
ATOM   2268  CZ  PHE A 290       3.720  -1.128 -12.569  1.00  0.00           C
ATOM   2269  N   ALA A 291      -3.136  -1.212 -15.708  1.00  0.00           N
ATOM   2270  CA  ALA A 291      -4.583  -1.376 -15.830  1.00  0.00           C
ATOM   2271  C   ALA A 291      -4.927  -2.614 -16.652  1.00  0.00           C
ATOM   2272  CB  ALA A 291      -5.208  -0.133 -16.459  1.00  0.00           C
ATOM   2273  O   ALA A 291      -5.983  -3.222 -16.459  1.00  0.00           O
ATOM   2274  N   ASN A 292      -3.987  -3.119 -17.508  1.00  0.00           N
ATOM   2275  CA  ASN A 292      -4.316  -4.248 -18.372  1.00  0.00           C
ATOM   2276  C   ASN A 292      -3.676  -5.540 -17.873  1.00  0.00           C
ATOM   2277  CB  ASN A 292      -3.887  -3.964 -19.813  1.00  0.00           C
ATOM   2278  O   ASN A 292      -3.117  -6.305 -18.661  1.00  0.00           O
ATOM   2279  CG  ASN A 292      -4.702  -2.861 -20.459  1.00  0.00           C
ATOM   2280  ND2 ASN A 292      -4.054  -2.055 -21.291  1.00  0.00           N
ATOM   2281  OD1 ASN A 292      -5.904  -2.734 -20.211  1.00  0.00           O
ATOM   2282  N   LYS A 293      -3.642  -5.668 -16.585  1.00  0.00           N
ATOM   2283  CA  LYS A 293      -2.955  -6.811 -15.992  1.00  0.00           C
ATOM   2284  C   LYS A 293      -3.611  -8.124 -16.411  1.00  0.00           C
ATOM   2285  CB  LYS A 293      -2.941  -6.697 -14.467  1.00  0.00           C
ATOM   2286  O   LYS A 293      -2.922  -9.115 -16.665  1.00  0.00           O
ATOM   2287  CG  LYS A 293      -4.321  -6.539 -13.845  1.00  0.00           C
ATOM   2288  CD  LYS A 293      -4.233  -6.304 -12.342  1.00  0.00           C
ATOM   2289  CE  LYS A 293      -5.613  -6.132 -11.721  1.00  0.00           C
ATOM   2290  NZ  LYS A 293      -5.528  -5.761 -10.277  1.00  0.00           N
ATOM   2291  N   ASP A 294      -4.935  -8.178 -16.562  1.00  0.00           N
ATOM   2292  CA  ASP A 294      -5.630  -9.399 -16.959  1.00  0.00           C
ATOM   2293  C   ASP A 294      -5.342  -9.744 -18.418  1.00  0.00           C
ATOM   2294  CB  ASP A 294      -7.137  -9.254 -16.741  1.00  0.00           C
ATOM   2295  O   ASP A 294      -5.223 -10.920 -18.771  1.00  0.00           O
ATOM   2296  CG  ASP A 294      -7.515  -9.127 -15.275  1.00  0.00           C
ATOM   2297  OD1 ASP A 294      -6.843  -9.738 -14.417  1.00  0.00           O
ATOM   2298  OD2 ASP A 294      -8.495  -8.411 -14.977  1.00  0.00           O
ATOM   2299  N   VAL A 295      -5.139  -8.730 -19.165  1.00  0.00           N
ATOM   2300  CA  VAL A 295      -4.860  -8.909 -20.586  1.00  0.00           C
ATOM   2301  C   VAL A 295      -3.493  -9.565 -20.766  1.00  0.00           C
ATOM   2302  CB  VAL A 295      -4.911  -7.565 -21.347  1.00  0.00           C
ATOM   2303  O   VAL A 295      -3.347 -10.501 -21.555  1.00  0.00           O
ATOM   2304  CG1 VAL A 295      -4.466  -7.749 -22.797  1.00  0.00           C
ATOM   2305  CG2 VAL A 295      -6.317  -6.971 -21.288  1.00  0.00           C
ATOM   2306  N   TRP A 296      -2.545  -9.099 -19.952  1.00  0.00           N
ATOM   2307  CA  TRP A 296      -1.207  -9.670 -20.061  1.00  0.00           C
ATOM   2308  C   TRP A 296      -1.211 -11.147 -19.680  1.00  0.00           C
ATOM   2309  CB  TRP A 296      -0.221  -8.904 -19.175  1.00  0.00           C
ATOM   2310  O   TRP A 296      -0.603 -11.973 -20.364  1.00  0.00           O
ATOM   2311  CG  TRP A 296       1.213  -9.291 -19.382  1.00  0.00           C
ATOM   2312  CD1 TRP A 296       2.093  -8.745 -20.274  1.00  0.00           C
ATOM   2313  CD2 TRP A 296       1.930 -10.314 -18.685  1.00  0.00           C
ATOM   2314  CE2 TRP A 296       3.243 -10.333 -19.206  1.00  0.00           C
ATOM   2315  CE3 TRP A 296       1.590 -11.217 -17.669  1.00  0.00           C
ATOM   2316  NE1 TRP A 296       3.316  -9.367 -20.173  1.00  0.00           N
ATOM   2317  CH2 TRP A 296       3.858 -12.093 -17.748  1.00  0.00           C
ATOM   2318  CZ2 TRP A 296       4.217 -11.221 -18.743  1.00  0.00           C
ATOM   2319  CZ3 TRP A 296       2.561 -12.100 -17.210  1.00  0.00           C
ATOM   2320  N   ASP A 297      -1.907 -11.416 -18.619  1.00  0.00           N
ATOM   2321  CA  ASP A 297      -2.001 -12.803 -18.173  1.00  0.00           C
ATOM   2322  C   ASP A 297      -2.616 -13.688 -19.255  1.00  0.00           C
ATOM   2323  CB  ASP A 297      -2.823 -12.898 -16.886  1.00  0.00           C
ATOM   2324  O   ASP A 297      -2.158 -14.810 -19.481  1.00  0.00           O
ATOM   2325  CG  ASP A 297      -2.091 -12.352 -15.673  1.00  0.00           C
ATOM   2326  OD1 ASP A 297      -0.897 -11.999 -15.788  1.00  0.00           O
ATOM   2327  OD2 ASP A 297      -2.712 -12.276 -14.591  1.00  0.00           O
ATOM   2328  N   GLN A 298      -3.588 -13.112 -19.917  1.00  0.00           N
ATOM   2329  CA  GLN A 298      -4.274 -13.846 -20.975  1.00  0.00           C
ATOM   2330  C   GLN A 298      -3.355 -14.073 -22.172  1.00  0.00           C
ATOM   2331  CB  GLN A 298      -5.535 -13.100 -21.415  1.00  0.00           C
ATOM   2332  O   GLN A 298      -3.388 -15.137 -22.794  1.00  0.00           O
ATOM   2333  CG  GLN A 298      -6.651 -13.114 -20.379  1.00  0.00           C
ATOM   2334  CD  GLN A 298      -7.805 -12.201 -20.748  1.00  0.00           C
ATOM   2335  NE2 GLN A 298      -8.817 -12.147 -19.888  1.00  0.00           N
ATOM   2336  OE1 GLN A 298      -7.788 -11.549 -21.796  1.00  0.00           O
ATOM   2337  N   GLN A 299      -2.486 -13.134 -22.419  1.00  0.00           N
ATOM   2338  CA  GLN A 299      -1.575 -13.211 -23.556  1.00  0.00           C
ATOM   2339  C   GLN A 299      -0.379 -14.107 -23.243  1.00  0.00           C
ATOM   2340  CB  GLN A 299      -1.095 -11.815 -23.956  1.00  0.00           C
ATOM   2341  O   GLN A 299       0.256 -14.643 -24.153  1.00  0.00           O
ATOM   2342  CG  GLN A 299      -2.181 -10.944 -24.572  1.00  0.00           C
ATOM   2343  CD  GLN A 299      -1.716  -9.524 -24.834  1.00  0.00           C
ATOM   2344  NE2 GLN A 299      -2.379  -8.846 -25.766  1.00  0.00           N
ATOM   2345  OE1 GLN A 299      -0.771  -9.040 -24.205  1.00  0.00           O
ATOM   2346  N   ASN A 300      -0.115 -14.277 -21.955  1.00  0.00           N
ATOM   2347  CA  ASN A 300       1.010 -15.098 -21.520  1.00  0.00           C
ATOM   2348  C   ASN A 300       0.600 -16.074 -20.421  1.00  0.00           C
ATOM   2349  CB  ASN A 300       2.166 -14.216 -21.044  1.00  0.00           C
ATOM   2350  O   ASN A 300       1.114 -16.007 -19.303  1.00  0.00           O
ATOM   2351  CG  ASN A 300       2.588 -13.196 -22.083  1.00  0.00           C
ATOM   2352  ND2 ASN A 300       2.129 -11.961 -21.923  1.00  0.00           N
ATOM   2353  OD1 ASN A 300       3.322 -13.516 -23.022  1.00  0.00           O
ATOM   2354  N   PRO A 301      -0.277 -17.027 -20.681  1.00  0.00           N
ATOM   2355  CA  PRO A 301      -0.890 -17.892 -19.670  1.00  0.00           C
ATOM   2356  C   PRO A 301       0.123 -18.805 -18.983  1.00  0.00           C
ATOM   2357  CB  PRO A 301      -1.905 -18.709 -20.473  1.00  0.00           C
ATOM   2358  O   PRO A 301       0.003 -19.075 -17.785  1.00  0.00           O
ATOM   2359  CG  PRO A 301      -1.435 -18.616 -21.889  1.00  0.00           C
ATOM   2360  CD  PRO A 301      -0.796 -17.273 -22.093  1.00  0.00           C
ATOM   2361  N   GLN A 302       1.063 -19.256 -19.725  1.00  0.00           N
ATOM   2362  CA  GLN A 302       2.047 -20.164 -19.145  1.00  0.00           C
ATOM   2363  C   GLN A 302       2.865 -19.470 -18.060  1.00  0.00           C
ATOM   2364  CB  GLN A 302       2.974 -20.715 -20.230  1.00  0.00           C
ATOM   2365  O   GLN A 302       3.028 -20.004 -16.961  1.00  0.00           O
ATOM   2366  CG  GLN A 302       3.898 -21.824 -19.745  1.00  0.00           C
ATOM   2367  CD  GLN A 302       4.804 -22.354 -20.840  1.00  0.00           C
ATOM   2368  NE2 GLN A 302       5.212 -23.612 -20.715  1.00  0.00           N
ATOM   2369  OE1 GLN A 302       5.135 -21.639 -21.791  1.00  0.00           O
ATOM   2370  N   LEU A 303       3.418 -18.324 -18.398  1.00  0.00           N
ATOM   2371  CA  LEU A 303       4.194 -17.572 -17.417  1.00  0.00           C
ATOM   2372  C   LEU A 303       3.322 -17.155 -16.238  1.00  0.00           C
ATOM   2373  CB  LEU A 303       4.822 -16.336 -18.066  1.00  0.00           C
ATOM   2374  O   LEU A 303       3.766 -17.190 -15.089  1.00  0.00           O
ATOM   2375  CG  LEU A 303       5.793 -15.534 -17.197  1.00  0.00           C
ATOM   2376  CD1 LEU A 303       6.853 -16.454 -16.600  1.00  0.00           C
ATOM   2377  CD2 LEU A 303       6.442 -14.419 -18.010  1.00  0.00           C
ATOM   2378  N   ALA A 304       2.105 -16.768 -16.463  1.00  0.00           N
ATOM   2379  CA  ALA A 304       1.161 -16.436 -15.399  1.00  0.00           C
ATOM   2380  C   ALA A 304       0.958 -17.621 -14.458  1.00  0.00           C
ATOM   2381  CB  ALA A 304      -0.175 -15.996 -15.991  1.00  0.00           C
ATOM   2382  O   ALA A 304       0.946 -17.456 -13.236  1.00  0.00           O
ATOM   2383  N   GLN A 305       0.856 -18.826 -15.001  1.00  0.00           N
ATOM   2384  CA  GLN A 305       0.680 -20.041 -14.213  1.00  0.00           C
ATOM   2385  C   GLN A 305       1.925 -20.344 -13.384  1.00  0.00           C
ATOM   2386  CB  GLN A 305       0.352 -21.227 -15.121  1.00  0.00           C
ATOM   2387  O   GLN A 305       1.822 -20.766 -12.230  1.00  0.00           O
ATOM   2388  CG  GLN A 305      -0.062 -22.483 -14.366  1.00  0.00           C
ATOM   2389  CD  GLN A 305      -0.423 -23.631 -15.290  1.00  0.00           C
ATOM   2390  NE2 GLN A 305      -1.261 -24.541 -14.805  1.00  0.00           N
ATOM   2391  OE1 GLN A 305       0.047 -23.699 -16.430  1.00  0.00           O
ATOM   2392  N   HIS A 306       3.031 -20.122 -13.957  1.00  0.00           N
ATOM   2393  CA  HIS A 306       4.272 -20.334 -13.221  1.00  0.00           C
ATOM   2394  C   HIS A 306       4.353 -19.419 -12.004  1.00  0.00           C
ATOM   2395  CB  HIS A 306       5.480 -20.106 -14.131  1.00  0.00           C
ATOM   2396  O   HIS A 306       4.750 -19.855 -10.920  1.00  0.00           O
ATOM   2397  CG  HIS A 306       5.659 -21.168 -15.168  1.00  0.00           C
ATOM   2398  CD2 HIS A 306       5.151 -22.420 -15.256  1.00  0.00           C
ATOM   2399  ND1 HIS A 306       6.450 -20.993 -16.284  1.00  0.00           N
ATOM   2400  CE1 HIS A 306       6.419 -22.095 -17.015  1.00  0.00           C
ATOM   2401  NE2 HIS A 306       5.638 -22.976 -16.413  1.00  0.00           N
ATOM   2402  N   TRP A 307       4.011 -18.172 -12.195  1.00  0.00           N
ATOM   2403  CA  TRP A 307       4.003 -17.231 -11.080  1.00  0.00           C
ATOM   2404  C   TRP A 307       3.008 -17.665 -10.008  1.00  0.00           C
ATOM   2405  CB  TRP A 307       3.662 -15.821 -11.569  1.00  0.00           C
ATOM   2406  O   TRP A 307       3.310 -17.609  -8.814  1.00  0.00           O
ATOM   2407  CG  TRP A 307       4.846 -15.042 -12.056  1.00  0.00           C
ATOM   2408  CD1 TRP A 307       5.114 -14.668 -13.344  1.00  0.00           C
ATOM   2409  CD2 TRP A 307       5.928 -14.546 -11.262  1.00  0.00           C
ATOM   2410  CE2 TRP A 307       6.816 -13.879 -12.134  1.00  0.00           C
ATOM   2411  CE3 TRP A 307       6.232 -14.600  -9.895  1.00  0.00           C
ATOM   2412  NE1 TRP A 307       6.297 -13.968 -13.397  1.00  0.00           N
ATOM   2413  CH2 TRP A 307       8.263 -13.338 -10.341  1.00  0.00           C
ATOM   2414  CZ2 TRP A 307       7.990 -13.270 -11.683  1.00  0.00           C
ATOM   2415  CZ3 TRP A 307       7.400 -13.994  -9.448  1.00  0.00           C
ATOM   2416  N   GLN A 308       1.817 -18.062 -10.434  1.00  0.00           N
ATOM   2417  CA  GLN A 308       0.798 -18.504  -9.487  1.00  0.00           C
ATOM   2418  C   GLN A 308       1.301 -19.673  -8.644  1.00  0.00           C
ATOM   2419  CB  GLN A 308      -0.484 -18.899 -10.221  1.00  0.00           C
ATOM   2420  O   GLN A 308       1.121 -19.689  -7.425  1.00  0.00           O
ATOM   2421  CG  GLN A 308      -1.266 -17.715 -10.774  1.00  0.00           C
ATOM   2422  CD  GLN A 308      -2.474 -18.138 -11.588  1.00  0.00           C
ATOM   2423  NE2 GLN A 308      -3.344 -17.183 -11.899  1.00  0.00           N
ATOM   2424  OE1 GLN A 308      -2.623 -19.314 -11.937  1.00  0.00           O
ATOM   2425  N   ARG A 309       1.961 -20.551  -9.259  1.00  0.00           N
ATOM   2426  CA  ARG A 309       2.501 -21.709  -8.555  1.00  0.00           C
ATOM   2427  C   ARG A 309       3.624 -21.299  -7.607  1.00  0.00           C
ATOM   2428  CB  ARG A 309       3.011 -22.754  -9.550  1.00  0.00           C
ATOM   2429  O   ARG A 309       3.695 -21.782  -6.476  1.00  0.00           O
ATOM   2430  CG  ARG A 309       1.907 -23.545 -10.232  1.00  0.00           C
ATOM   2431  CD  ARG A 309       2.468 -24.567 -11.211  1.00  0.00           C
ATOM   2432  NE  ARG A 309       1.407 -25.238 -11.957  1.00  0.00           N
ATOM   2433  NH1 ARG A 309       2.763 -25.881 -13.713  1.00  0.00           N
ATOM   2434  NH2 ARG A 309       0.537 -26.426 -13.720  1.00  0.00           N
ATOM   2435  CZ  ARG A 309       1.571 -25.847 -13.128  1.00  0.00           C
ATOM   2436  N   TYR A 310       4.491 -20.454  -8.103  1.00  0.00           N
ATOM   2437  CA  TYR A 310       5.619 -19.971  -7.315  1.00  0.00           C
ATOM   2438  C   TYR A 310       5.140 -19.233  -6.071  1.00  0.00           C
ATOM   2439  CB  TYR A 310       6.510 -19.052  -8.157  1.00  0.00           C
ATOM   2440  O   TYR A 310       5.740 -19.352  -5.001  1.00  0.00           O
ATOM   2441  CG  TYR A 310       7.652 -18.439  -7.384  1.00  0.00           C
ATOM   2442  CD1 TYR A 310       7.744 -17.059  -7.218  1.00  0.00           C
ATOM   2443  CD2 TYR A 310       8.641 -19.237  -6.819  1.00  0.00           C
ATOM   2444  CE1 TYR A 310       8.795 -16.488  -6.508  1.00  0.00           C
ATOM   2445  CE2 TYR A 310       9.697 -18.678  -6.108  1.00  0.00           C
ATOM   2446  OH  TYR A 310      10.808 -16.746  -5.253  1.00  0.00           O
ATOM   2447  CZ  TYR A 310       9.765 -17.305  -5.957  1.00  0.00           C
ATOM   2448  N   LEU A 311       3.988 -18.543  -6.174  1.00  0.00           N
ATOM   2449  CA  LEU A 311       3.506 -17.668  -5.111  1.00  0.00           C
ATOM   2450  C   LEU A 311       2.393 -18.341  -4.315  1.00  0.00           C
ATOM   2451  CB  LEU A 311       3.005 -16.344  -5.693  1.00  0.00           C
ATOM   2452  O   LEU A 311       1.695 -17.684  -3.539  1.00  0.00           O
ATOM   2453  CG  LEU A 311       4.054 -15.462  -6.374  1.00  0.00           C
ATOM   2454  CD1 LEU A 311       3.382 -14.294  -7.087  1.00  0.00           C
ATOM   2455  CD2 LEU A 311       5.073 -14.960  -5.357  1.00  0.00           C
ATOM   2456  N   ILE A 312       2.154 -19.568  -4.508  1.00  0.00           N
ATOM   2457  CA  ILE A 312       1.052 -20.303  -3.898  1.00  0.00           C
ATOM   2458  C   ILE A 312       1.171 -20.244  -2.377  1.00  0.00           C
ATOM   2459  CB  ILE A 312       1.018 -21.772  -4.377  1.00  0.00           C
ATOM   2460  O   ILE A 312       2.279 -20.256  -1.834  1.00  0.00           O
ATOM   2461  CG1 ILE A 312      -0.313 -22.428  -3.993  1.00  0.00           C
ATOM   2462  CG2 ILE A 312       2.202 -22.555  -3.801  1.00  0.00           C
ATOM   2463  CD1 ILE A 312      -0.677 -23.635  -4.847  1.00  0.00           C
ATOM   2464  N   GLU A 313       0.033 -20.149  -1.709  1.00  0.00           N
ATOM   2465  CA  GLU A 313       0.013 -20.139  -0.250  1.00  0.00           C
ATOM   2466  C   GLU A 313       0.731 -21.359   0.320  1.00  0.00           C
ATOM   2467  CB  GLU A 313      -1.427 -20.088   0.268  1.00  0.00           C
ATOM   2468  O   GLU A 313       0.506 -22.485  -0.130  1.00  0.00           O
ATOM   2469  CG  GLU A 313      -1.533 -19.882   1.772  1.00  0.00           C
ATOM   2470  CD  GLU A 313      -2.960 -19.671   2.250  1.00  0.00           C
ATOM   2471  OE1 GLU A 313      -3.177 -19.538   3.476  1.00  0.00           O
ATOM   2472  OE2 GLU A 313      -3.871 -19.641   1.392  1.00  0.00           O
ATOM   2473  N   GLY A 314       1.648 -21.152   1.272  1.00  0.00           N
ATOM   2474  CA  GLY A 314       2.400 -22.221   1.909  1.00  0.00           C
ATOM   2475  C   GLY A 314       3.739 -22.487   1.246  1.00  0.00           C
ATOM   2476  O   GLY A 314       4.604 -23.146   1.824  1.00  0.00           O
ATOM   2477  N   GLY A 315       3.917 -21.970   0.018  1.00  0.00           N
ATOM   2478  CA  GLY A 315       5.197 -22.107  -0.658  1.00  0.00           C
ATOM   2479  C   GLY A 315       6.272 -21.202  -0.087  1.00  0.00           C
ATOM   2480  O   GLY A 315       5.988 -20.343   0.751  1.00  0.00           O
ATOM   2481  N   GLU A 316       7.560 -21.381  -0.558  1.00  0.00           N
ATOM   2482  CA  GLU A 316       8.705 -20.640  -0.039  1.00  0.00           C
ATOM   2483  C   GLU A 316       8.535 -19.139  -0.255  1.00  0.00           C
ATOM   2484  CB  GLU A 316      10.001 -21.122  -0.697  1.00  0.00           C
ATOM   2485  O   GLU A 316       8.741 -18.346   0.667  1.00  0.00           O
ATOM   2486  CG  GLU A 316      11.256 -20.469  -0.136  1.00  0.00           C
ATOM   2487  CD  GLU A 316      12.536 -20.975  -0.782  1.00  0.00           C
ATOM   2488  OE1 GLU A 316      13.629 -20.472  -0.438  1.00  0.00           O
ATOM   2489  OE2 GLU A 316      12.444 -21.882  -1.639  1.00  0.00           O
ATOM   2490  N   ALA A 317       8.197 -18.725  -1.501  1.00  0.00           N
ATOM   2491  CA  ALA A 317       8.036 -17.309  -1.821  1.00  0.00           C
ATOM   2492  C   ALA A 317       6.905 -16.688  -1.006  1.00  0.00           C
ATOM   2493  CB  ALA A 317       7.773 -17.128  -3.314  1.00  0.00           C
ATOM   2494  O   ALA A 317       7.038 -15.571  -0.499  1.00  0.00           O
ATOM   2495  N   HIS A 318       5.778 -17.424  -0.897  1.00  0.00           N
ATOM   2496  CA  HIS A 318       4.660 -16.956  -0.086  1.00  0.00           C
ATOM   2497  C   HIS A 318       5.073 -16.772   1.370  1.00  0.00           C
ATOM   2498  CB  HIS A 318       3.485 -17.933  -0.179  1.00  0.00           C
ATOM   2499  O   HIS A 318       4.752 -15.754   1.987  1.00  0.00           O
ATOM   2500  CG  HIS A 318       2.290 -17.510   0.613  1.00  0.00           C
ATOM   2501  CD2 HIS A 318       1.207 -16.775   0.266  1.00  0.00           C
ATOM   2502  ND1 HIS A 318       2.118 -17.848   1.938  1.00  0.00           N
ATOM   2503  CE1 HIS A 318       0.978 -17.337   2.373  1.00  0.00           C
ATOM   2504  NE2 HIS A 318       0.406 -16.681   1.378  1.00  0.00           N
ATOM   2505  N   THR A 319       5.783 -17.675   1.938  1.00  0.00           N
ATOM   2506  CA  THR A 319       6.251 -17.623   3.319  1.00  0.00           C
ATOM   2507  C   THR A 319       7.168 -16.423   3.535  1.00  0.00           C
ATOM   2508  CB  THR A 319       6.993 -18.916   3.705  1.00  0.00           C
ATOM   2509  O   THR A 319       7.085 -15.750   4.564  1.00  0.00           O
ATOM   2510  CG2 THR A 319       7.500 -18.850   5.142  1.00  0.00           C
ATOM   2511  OG1 THR A 319       6.101 -20.029   3.576  1.00  0.00           O
ATOM   2512  N   GLN A 320       8.032 -16.171   2.555  1.00  0.00           N
ATOM   2513  CA  GLN A 320       8.907 -15.006   2.629  1.00  0.00           C
ATOM   2514  C   GLN A 320       8.100 -13.711   2.632  1.00  0.00           C
ATOM   2515  CB  GLN A 320       9.898 -15.004   1.464  1.00  0.00           C
ATOM   2516  O   GLN A 320       8.360 -12.813   3.436  1.00  0.00           O
ATOM   2517  CG  GLN A 320      10.915 -13.872   1.523  1.00  0.00           C
ATOM   2518  CD  GLN A 320      11.889 -13.897   0.360  1.00  0.00           C
ATOM   2519  NE2 GLN A 320      13.139 -13.531   0.625  1.00  0.00           N
ATOM   2520  OE1 GLN A 320      11.521 -14.242  -0.767  1.00  0.00           O
ATOM   2521  N   CYS A 321       7.131 -13.590   1.740  1.00  0.00           N
ATOM   2522  CA  CYS A 321       6.285 -12.403   1.678  1.00  0.00           C
ATOM   2523  C   CYS A 321       5.487 -12.234   2.966  1.00  0.00           C
ATOM   2524  CB  CYS A 321       5.334 -12.484   0.485  1.00  0.00           C
ATOM   2525  O   CYS A 321       5.325 -11.117   3.459  1.00  0.00           O
ATOM   2526  SG  CYS A 321       6.147 -12.259  -1.112  1.00  0.00           S
ATOM   2527  N   LYS A 322       5.015 -13.343   3.468  1.00  0.00           N
ATOM   2528  CA  LYS A 322       4.287 -13.309   4.733  1.00  0.00           C
ATOM   2529  C   LYS A 322       5.169 -12.781   5.861  1.00  0.00           C
ATOM   2530  CB  LYS A 322       3.760 -14.700   5.088  1.00  0.00           C
ATOM   2531  O   LYS A 322       4.713 -12.004   6.702  1.00  0.00           O
ATOM   2532  CG  LYS A 322       2.786 -14.714   6.257  1.00  0.00           C
ATOM   2533  CD  LYS A 322       2.179 -16.096   6.463  1.00  0.00           C
ATOM   2534  CE  LYS A 322       1.218 -16.115   7.643  1.00  0.00           C
ATOM   2535  NZ  LYS A 322       0.579 -17.454   7.816  1.00  0.00           N
ATOM   2536  N   ALA A 323       6.391 -13.195   5.949  1.00  0.00           N
ATOM   2537  CA  ALA A 323       7.333 -12.721   6.960  1.00  0.00           C
ATOM   2538  C   ALA A 323       7.597 -11.226   6.805  1.00  0.00           C
ATOM   2539  CB  ALA A 323       8.643 -13.501   6.874  1.00  0.00           C
ATOM   2540  O   ALA A 323       7.671 -10.496   7.797  1.00  0.00           O
ATOM   2541  N   ILE A 324       7.768 -10.803   5.534  1.00  0.00           N
ATOM   2542  CA  ILE A 324       7.943  -9.380   5.262  1.00  0.00           C
ATOM   2543  C   ILE A 324       6.705  -8.612   5.719  1.00  0.00           C
ATOM   2544  CB  ILE A 324       8.211  -9.121   3.762  1.00  0.00           C
ATOM   2545  O   ILE A 324       6.819  -7.574   6.375  1.00  0.00           O
ATOM   2546  CG1 ILE A 324       9.582  -9.679   3.361  1.00  0.00           C
ATOM   2547  CG2 ILE A 324       8.116  -7.625   3.448  1.00  0.00           C
ATOM   2548  CD1 ILE A 324       9.832  -9.685   1.859  1.00  0.00           C
ATOM   2549  N   ALA A 325       5.528  -9.121   5.381  1.00  0.00           N
ATOM   2550  CA  ALA A 325       4.267  -8.505   5.785  1.00  0.00           C
ATOM   2551  C   ALA A 325       4.183  -8.373   7.303  1.00  0.00           C
ATOM   2552  CB  ALA A 325       3.086  -9.316   5.259  1.00  0.00           C
ATOM   2553  O   ALA A 325       3.761  -7.336   7.820  1.00  0.00           O
ATOM   2554  N   ALA A 326       4.572  -9.408   8.006  1.00  0.00           N
ATOM   2555  CA  ALA A 326       4.557  -9.397   9.466  1.00  0.00           C
ATOM   2556  C   ALA A 326       5.478  -8.312  10.017  1.00  0.00           C
ATOM   2557  CB  ALA A 326       4.964 -10.764  10.013  1.00  0.00           C
ATOM   2558  O   ALA A 326       5.116  -7.599  10.956  1.00  0.00           O
ATOM   2559  N   GLN A 327       6.663  -8.225   9.444  1.00  0.00           N
ATOM   2560  CA  GLN A 327       7.601  -7.191   9.870  1.00  0.00           C
ATOM   2561  C   GLN A 327       7.043  -5.797   9.601  1.00  0.00           C
ATOM   2562  CB  GLN A 327       8.947  -7.363   9.165  1.00  0.00           C
ATOM   2563  O   GLN A 327       7.139  -4.909  10.451  1.00  0.00           O
ATOM   2564  CG  GLN A 327      10.047  -6.463   9.711  1.00  0.00           C
ATOM   2565  CD  GLN A 327      11.400  -6.741   9.083  1.00  0.00           C
ATOM   2566  NE2 GLN A 327      12.270  -5.737   9.080  1.00  0.00           N
ATOM   2567  OE1 GLN A 327      11.661  -7.849   8.604  1.00  0.00           O
ATOM   2568  N   LEU A 328       6.442  -5.566   8.429  1.00  0.00           N
ATOM   2569  CA  LEU A 328       5.836  -4.279   8.104  1.00  0.00           C
ATOM   2570  C   LEU A 328       4.675  -3.972   9.043  1.00  0.00           C
ATOM   2571  CB  LEU A 328       5.350  -4.267   6.652  1.00  0.00           C
ATOM   2572  O   LEU A 328       4.528  -2.838   9.505  1.00  0.00           O
ATOM   2573  CG  LEU A 328       6.418  -4.037   5.581  1.00  0.00           C
ATOM   2574  CD1 LEU A 328       5.845  -4.309   4.194  1.00  0.00           C
ATOM   2575  CD2 LEU A 328       6.968  -2.618   5.670  1.00  0.00           C
ATOM   2576  N   SER A 329       3.878  -4.990   9.266  1.00  0.00           N
ATOM   2577  CA  SER A 329       2.752  -4.813  10.176  1.00  0.00           C
ATOM   2578  C   SER A 329       3.219  -4.344  11.550  1.00  0.00           C
ATOM   2579  CB  SER A 329       1.964  -6.117  10.315  1.00  0.00           C
ATOM   2580  O   SER A 329       2.643  -3.418  12.125  1.00  0.00           O
ATOM   2581  OG  SER A 329       0.914  -5.972  11.255  1.00  0.00           O
ATOM   2582  N   GLN A 330       4.263  -4.951  12.040  1.00  0.00           N
ATOM   2583  CA  GLN A 330       4.819  -4.592  13.340  1.00  0.00           C
ATOM   2584  C   GLN A 330       5.382  -3.174  13.325  1.00  0.00           C
ATOM   2585  CB  GLN A 330       5.908  -5.584  13.752  1.00  0.00           C
ATOM   2586  O   GLN A 330       5.135  -2.392  14.246  1.00  0.00           O
ATOM   2587  CG  GLN A 330       6.507  -5.306  15.124  1.00  0.00           C
ATOM   2588  CD  GLN A 330       7.618  -6.274  15.486  1.00  0.00           C
ATOM   2589  NE2 GLN A 330       8.068  -6.219  16.735  1.00  0.00           N
ATOM   2590  OE1 GLN A 330       8.067  -7.066  14.651  1.00  0.00           O
ATOM   2591  N   THR A 331       6.000  -2.841  12.279  1.00  0.00           N
ATOM   2592  CA  THR A 331       6.653  -1.542  12.154  1.00  0.00           C
ATOM   2593  C   THR A 331       5.620  -0.432  11.981  1.00  0.00           C
ATOM   2594  CB  THR A 331       7.635  -1.522  10.968  1.00  0.00           C
ATOM   2595  O   THR A 331       5.716   0.617  12.622  1.00  0.00           O
ATOM   2596  CG2 THR A 331       8.295  -0.155  10.823  1.00  0.00           C
ATOM   2597  OG1 THR A 331       8.651  -2.510  11.179  1.00  0.00           O
ATOM   2598  N   LEU A 332       4.558  -0.708  11.217  1.00  0.00           N
ATOM   2599  CA  LEU A 332       3.604   0.328  10.837  1.00  0.00           C
ATOM   2600  C   LEU A 332       2.345   0.249  11.694  1.00  0.00           C
ATOM   2601  CB  LEU A 332       3.236   0.200   9.356  1.00  0.00           C
ATOM   2602  O   LEU A 332       1.504   1.150  11.654  1.00  0.00           O
ATOM   2603  CG  LEU A 332       4.386   0.341   8.357  1.00  0.00           C
ATOM   2604  CD1 LEU A 332       3.888   0.091   6.937  1.00  0.00           C
ATOM   2605  CD2 LEU A 332       5.026   1.720   8.470  1.00  0.00           C
ATOM   2606  N   GLN A 333       2.264  -0.862  12.475  1.00  0.00           N
ATOM   2607  CA  GLN A 333       1.101  -1.100  13.323  1.00  0.00           C
ATOM   2608  C   GLN A 333      -0.188  -1.081  12.507  1.00  0.00           C
ATOM   2609  CB  GLN A 333       1.030  -0.060  14.442  1.00  0.00           C
ATOM   2610  O   GLN A 333      -1.165  -0.437  12.896  1.00  0.00           O
ATOM   2611  CG  GLN A 333       2.205  -0.117  15.410  1.00  0.00           C
ATOM   2612  CD  GLN A 333       2.128   0.946  16.490  1.00  0.00           C
ATOM   2613  NE2 GLN A 333       3.285   1.417  16.943  1.00  0.00           N
ATOM   2614  OE1 GLN A 333       1.037   1.342  16.912  1.00  0.00           O
ATOM   2615  N   LEU A 334      -0.154  -1.721  11.377  1.00  0.00           N
ATOM   2616  CA  LEU A 334      -1.306  -1.826  10.489  1.00  0.00           C
ATOM   2617  C   LEU A 334      -1.723  -3.282  10.310  1.00  0.00           C
ATOM   2618  CB  LEU A 334      -0.993  -1.201   9.127  1.00  0.00           C
ATOM   2619  O   LEU A 334      -0.877  -4.180  10.316  1.00  0.00           O
ATOM   2620  CG  LEU A 334      -0.793   0.315   9.107  1.00  0.00           C
ATOM   2621  CD1 LEU A 334      -0.299   0.766   7.737  1.00  0.00           C
ATOM   2622  CD2 LEU A 334      -2.087   1.030   9.477  1.00  0.00           C
ATOM   2623  N   SER A 335      -2.957  -3.501  10.181  1.00  0.00           N
ATOM   2624  CA  SER A 335      -3.464  -4.845   9.927  1.00  0.00           C
ATOM   2625  C   SER A 335      -4.038  -4.962   8.519  1.00  0.00           C
ATOM   2626  CB  SER A 335      -4.534  -5.218  10.955  1.00  0.00           C
ATOM   2627  O   SER A 335      -4.147  -6.065   7.977  1.00  0.00           O
ATOM   2628  OG  SER A 335      -5.601  -4.286  10.931  1.00  0.00           O
ATOM   2629  N   LEU A 336      -4.501  -3.886   8.019  1.00  0.00           N
ATOM   2630  CA  LEU A 336      -5.023  -3.801   6.659  1.00  0.00           C
ATOM   2631  C   LEU A 336      -4.117  -2.944   5.782  1.00  0.00           C
ATOM   2632  CB  LEU A 336      -6.441  -3.225   6.665  1.00  0.00           C
ATOM   2633  O   LEU A 336      -4.148  -1.714   5.865  1.00  0.00           O
ATOM   2634  CG  LEU A 336      -7.494  -4.023   7.437  1.00  0.00           C
ATOM   2635  CD1 LEU A 336      -8.777  -3.210   7.577  1.00  0.00           C
ATOM   2636  CD2 LEU A 336      -7.771  -5.353   6.745  1.00  0.00           C
ATOM   2637  N   PHE A 337      -3.323  -3.563   4.955  1.00  0.00           N
ATOM   2638  CA  PHE A 337      -2.443  -2.789   4.087  1.00  0.00           C
ATOM   2639  C   PHE A 337      -1.949  -3.638   2.922  1.00  0.00           C
ATOM   2640  CB  PHE A 337      -1.252  -2.240   4.879  1.00  0.00           C
ATOM   2641  O   PHE A 337      -2.230  -4.836   2.856  1.00  0.00           O
ATOM   2642  CG  PHE A 337      -0.327  -3.305   5.401  1.00  0.00           C
ATOM   2643  CD1 PHE A 337      -0.674  -4.065   6.511  1.00  0.00           C
ATOM   2644  CD2 PHE A 337       0.891  -3.548   4.779  1.00  0.00           C
ATOM   2645  CE1 PHE A 337       0.181  -5.052   6.996  1.00  0.00           C
ATOM   2646  CE2 PHE A 337       1.751  -4.533   5.258  1.00  0.00           C
ATOM   2647  CZ  PHE A 337       1.394  -5.283   6.367  1.00  0.00           C
ATOM   2648  N   GLY A 338      -1.406  -2.993   1.918  1.00  0.00           N
ATOM   2649  CA  GLY A 338      -0.734  -3.595   0.778  1.00  0.00           C
ATOM   2650  C   GLY A 338       0.599  -2.945   0.459  1.00  0.00           C
ATOM   2651  O   GLY A 338       0.866  -1.821   0.889  1.00  0.00           O
ATOM   2652  N   PHE A 339       1.460  -3.764  -0.122  1.00  0.00           N
ATOM   2653  CA  PHE A 339       2.732  -3.175  -0.526  1.00  0.00           C
ATOM   2654  C   PHE A 339       3.223  -3.790  -1.831  1.00  0.00           C
ATOM   2655  CB  PHE A 339       3.785  -3.361   0.571  1.00  0.00           C
ATOM   2656  O   PHE A 339       2.799  -4.886  -2.205  1.00  0.00           O
ATOM   2657  CG  PHE A 339       4.029  -4.799   0.940  1.00  0.00           C
ATOM   2658  CD1 PHE A 339       3.249  -5.426   1.903  1.00  0.00           C
ATOM   2659  CD2 PHE A 339       5.041  -5.524   0.324  1.00  0.00           C
ATOM   2660  CE1 PHE A 339       3.473  -6.758   2.247  1.00  0.00           C
ATOM   2661  CE2 PHE A 339       5.271  -6.854   0.662  1.00  0.00           C
ATOM   2662  CZ  PHE A 339       4.487  -7.469   1.625  1.00  0.00           C
ATOM   2663  N   ASP A 340       4.089  -2.978  -2.532  1.00  0.00           N
ATOM   2664  CA  ASP A 340       4.695  -3.407  -3.788  1.00  0.00           C
ATOM   2665  C   ASP A 340       6.139  -3.859  -3.575  1.00  0.00           C
ATOM   2666  CB  ASP A 340       4.644  -2.280  -4.821  1.00  0.00           C
ATOM   2667  O   ASP A 340       6.926  -3.157  -2.936  1.00  0.00           O
ATOM   2668  CG  ASP A 340       3.227  -1.850  -5.160  1.00  0.00           C
ATOM   2669  OD1 ASP A 340       2.265  -2.502  -4.699  1.00  0.00           O
ATOM   2670  OD2 ASP A 340       3.071  -0.852  -5.896  1.00  0.00           O
ATOM   2671  N   LEU A 341       6.418  -5.034  -4.176  1.00  0.00           N
ATOM   2672  CA  LEU A 341       7.740  -5.631  -4.017  1.00  0.00           C
ATOM   2673  C   LEU A 341       8.440  -5.768  -5.365  1.00  0.00           C
ATOM   2674  CB  LEU A 341       7.632  -7.002  -3.344  1.00  0.00           C
ATOM   2675  O   LEU A 341       7.858  -6.284  -6.322  1.00  0.00           O
ATOM   2676  CG  LEU A 341       8.916  -7.558  -2.727  1.00  0.00           C
ATOM   2677  CD1 LEU A 341       8.631  -8.150  -1.351  1.00  0.00           C
ATOM   2678  CD2 LEU A 341       9.541  -8.603  -3.645  1.00  0.00           C
ATOM   2679  N   LEU A 342       9.671  -5.180  -5.406  1.00  0.00           N
ATOM   2680  CA  LEU A 342      10.571  -5.479  -6.514  1.00  0.00           C
ATOM   2681  C   LEU A 342      11.543  -6.593  -6.138  1.00  0.00           C
ATOM   2682  CB  LEU A 342      11.348  -4.226  -6.927  1.00  0.00           C
ATOM   2683  O   LEU A 342      11.924  -6.724  -4.973  1.00  0.00           O
ATOM   2684  CG  LEU A 342      10.513  -3.046  -7.427  1.00  0.00           C
ATOM   2685  CD1 LEU A 342      11.418  -1.874  -7.793  1.00  0.00           C
ATOM   2686  CD2 LEU A 342       9.659  -3.462  -8.620  1.00  0.00           C
ATOM   2687  N   LEU A 343      11.820  -7.399  -7.104  1.00  0.00           N
ATOM   2688  CA  LEU A 343      12.837  -8.424  -6.898  1.00  0.00           C
ATOM   2689  C   LEU A 343      14.120  -8.076  -7.647  1.00  0.00           C
ATOM   2690  CB  LEU A 343      12.321  -9.791  -7.354  1.00  0.00           C
ATOM   2691  O   LEU A 343      14.120  -7.985  -8.877  1.00  0.00           O
ATOM   2692  CG  LEU A 343      11.065 -10.310  -6.652  1.00  0.00           C
ATOM   2693  CD1 LEU A 343      10.595 -11.609  -7.299  1.00  0.00           C
ATOM   2694  CD2 LEU A 343      11.330 -10.513  -5.164  1.00  0.00           C
ATOM   2695  N   LEU A 344      15.187  -7.862  -6.807  1.00  0.00           N
ATOM   2696  CA  LEU A 344      16.487  -7.515  -7.370  1.00  0.00           C
ATOM   2697  C   LEU A 344      17.374  -8.749  -7.490  1.00  0.00           C
ATOM   2698  CB  LEU A 344      17.180  -6.457  -6.507  1.00  0.00           C
ATOM   2699  O   LEU A 344      17.518  -9.512  -6.532  1.00  0.00           O
ATOM   2700  CG  LEU A 344      16.384  -5.180  -6.231  1.00  0.00           C
ATOM   2701  CD1 LEU A 344      17.150  -4.275  -5.271  1.00  0.00           C
ATOM   2702  CD2 LEU A 344      16.078  -4.449  -7.534  1.00  0.00           C
ATOM   2703  N   PRO A 345      17.895  -8.971  -8.674  1.00  0.00           N
ATOM   2704  CA  PRO A 345      18.817 -10.103  -8.793  1.00  0.00           C
ATOM   2705  C   PRO A 345      20.028  -9.978  -7.872  1.00  0.00           C
ATOM   2706  CB  PRO A 345      19.241 -10.059 -10.263  1.00  0.00           C
ATOM   2707  O   PRO A 345      20.588  -8.888  -7.728  1.00  0.00           O
ATOM   2708  CG  PRO A 345      18.212  -9.206 -10.933  1.00  0.00           C
ATOM   2709  CD  PRO A 345      17.661  -8.242  -9.922  1.00  0.00           C
ATOM   2710  N   LYS A 346      20.244 -11.054  -7.020  1.00  0.00           N
ATOM   2711  CA  LYS A 346      21.391 -11.160  -6.123  1.00  0.00           C
ATOM   2712  C   LYS A 346      22.667 -11.479  -6.897  1.00  0.00           C
ATOM   2713  CB  LYS A 346      21.143 -12.230  -5.058  1.00  0.00           C
ATOM   2714  O   LYS A 346      22.635 -12.227  -7.876  1.00  0.00           O
ATOM   2715  CG  LYS A 346      22.154 -12.218  -3.921  1.00  0.00           C
ATOM   2716  CD  LYS A 346      21.801 -13.240  -2.849  1.00  0.00           C
ATOM   2717  CE  LYS A 346      22.841 -13.266  -1.736  1.00  0.00           C
ATOM   2718  NZ  LYS A 346      22.478 -14.238  -0.662  1.00  0.00           N
ATOM   2719  N   ASP A 347      23.825 -10.574  -6.835  1.00  0.00           N
ATOM   2720  CA  ASP A 347      25.156 -10.973  -7.280  1.00  0.00           C
ATOM   2721  C   ASP A 347      25.321 -10.757  -8.783  1.00  0.00           C
ATOM   2722  CB  ASP A 347      25.423 -12.438  -6.927  1.00  0.00           C
ATOM   2723  O   ASP A 347      25.756 -11.659  -9.501  1.00  0.00           O
ATOM   2724  CG  ASP A 347      25.509 -12.681  -5.431  1.00  0.00           C
ATOM   2725  OD1 ASP A 347      26.029 -11.810  -4.700  1.00  0.00           O
ATOM   2726  OD2 ASP A 347      25.056 -13.754  -4.978  1.00  0.00           O
ATOM   2727  N   LEU A 348      24.779  -9.595  -9.378  1.00  0.00           N
ATOM   2728  CA  LEU A 348      25.228  -9.474 -10.761  1.00  0.00           C
ATOM   2729  C   LEU A 348      26.610  -8.834 -10.830  1.00  0.00           C
ATOM   2730  CB  LEU A 348      24.230  -8.651 -11.579  1.00  0.00           C
ATOM   2731  O   LEU A 348      26.911  -7.912 -10.068  1.00  0.00           O
ATOM   2732  CG  LEU A 348      22.982  -9.389 -12.068  1.00  0.00           C
ATOM   2733  CD1 LEU A 348      21.773  -8.460 -12.041  1.00  0.00           C
ATOM   2734  CD2 LEU A 348      23.204  -9.945 -13.470  1.00  0.00           C
ATOM   2735  N   PRO A 349      27.694  -9.648 -11.187  1.00  0.00           N
ATOM   2736  CA  PRO A 349      28.918  -8.907 -11.502  1.00  0.00           C
ATOM   2737  C   PRO A 349      28.637  -7.544 -12.129  1.00  0.00           C
ATOM   2738  CB  PRO A 349      29.641  -9.825 -12.490  1.00  0.00           C
ATOM   2739  O   PRO A 349      27.625  -7.372 -12.813  1.00  0.00           O
ATOM   2740  CG  PRO A 349      28.751 -11.018 -12.627  1.00  0.00           C
ATOM   2741  CD  PRO A 349      27.499 -10.771 -11.835  1.00  0.00           C
ATOM   2742  N   SER A 350      28.932  -6.387 -11.339  1.00  0.00           N
ATOM   2743  CA  SER A 350      28.956  -5.048 -11.917  1.00  0.00           C
ATOM   2744  C   SER A 350      28.960  -5.104 -13.441  1.00  0.00           C
ATOM   2745  CB  SER A 350      30.179  -4.272 -11.425  1.00  0.00           C
ATOM   2746  O   SER A 350      29.740  -5.848 -14.038  1.00  0.00           O
ATOM   2747  OG  SER A 350      30.251  -4.294 -10.009  1.00  0.00           O
ATOM   2748  N   GLY A 351      27.803  -5.219 -14.085  1.00  0.00           N
ATOM   2749  CA  GLY A 351      27.722  -4.991 -15.519  1.00  0.00           C
ATOM   2750  C   GLY A 351      26.944  -6.068 -16.251  1.00  0.00           C
ATOM   2751  O   GLY A 351      26.617  -5.912 -17.430  1.00  0.00           O
ATOM   2752  N   ASN A 352      26.730  -7.293 -15.573  1.00  0.00           N
ATOM   2753  CA  ASN A 352      25.893  -8.324 -16.176  1.00  0.00           C
ATOM   2754  C   ASN A 352      24.433  -8.177 -15.757  1.00  0.00           C
ATOM   2755  CB  ASN A 352      26.412  -9.717 -15.812  1.00  0.00           C
ATOM   2756  O   ASN A 352      24.127  -8.125 -14.564  1.00  0.00           O
ATOM   2757  CG  ASN A 352      27.541 -10.174 -16.714  1.00  0.00           C
ATOM   2758  ND2 ASN A 352      28.168 -11.290 -16.361  1.00  0.00           N
ATOM   2759  OD1 ASN A 352      27.848  -9.529 -17.720  1.00  0.00           O
ATOM   2760  N   GLN A 353      23.643  -7.510 -16.716  1.00  0.00           N
ATOM   2761  CA  GLN A 353      22.204  -7.391 -16.503  1.00  0.00           C
ATOM   2762  C   GLN A 353      21.434  -8.353 -17.402  1.00  0.00           C
ATOM   2763  CB  GLN A 353      21.741  -5.954 -16.751  1.00  0.00           C
ATOM   2764  O   GLN A 353      21.074  -8.004 -18.529  1.00  0.00           O
ATOM   2765  CG  GLN A 353      22.439  -4.923 -15.875  1.00  0.00           C
ATOM   2766  CD  GLN A 353      21.889  -4.885 -14.461  1.00  0.00           C
ATOM   2767  NE2 GLN A 353      22.682  -4.365 -13.530  1.00  0.00           N
ATOM   2768  OE1 GLN A 353      20.760  -5.318 -14.209  1.00  0.00           O
ATOM   2769  N   PRO A 354      21.370  -9.579 -16.977  1.00  0.00           N
ATOM   2770  CA  PRO A 354      20.800 -10.578 -17.884  1.00  0.00           C
ATOM   2771  C   PRO A 354      19.486 -10.121 -18.514  1.00  0.00           C
ATOM   2772  CB  PRO A 354      20.579 -11.791 -16.978  1.00  0.00           C
ATOM   2773  O   PRO A 354      19.234 -10.392 -19.691  1.00  0.00           O
ATOM   2774  CG  PRO A 354      20.794 -11.277 -15.591  1.00  0.00           C
ATOM   2775  CD  PRO A 354      21.501  -9.955 -15.677  1.00  0.00           C
ATOM   2776  N   ILE A 355      18.734  -9.316 -17.634  1.00  0.00           N
ATOM   2777  CA  ILE A 355      17.416  -8.940 -18.134  1.00  0.00           C
ATOM   2778  C   ILE A 355      17.561  -7.892 -19.235  1.00  0.00           C
ATOM   2779  CB  ILE A 355      16.512  -8.405 -17.001  1.00  0.00           C
ATOM   2780  O   ILE A 355      16.863  -7.948 -20.250  1.00  0.00           O
ATOM   2781  CG1 ILE A 355      16.172  -9.527 -16.014  1.00  0.00           C
ATOM   2782  CG2 ILE A 355      15.239  -7.777 -17.576  1.00  0.00           C
ATOM   2783  CD1 ILE A 355      15.455  -9.051 -14.758  1.00  0.00           C
ATOM   2784  N   LEU A 356      18.485  -7.031 -19.053  1.00  0.00           N
ATOM   2785  CA  LEU A 356      18.686  -5.973 -20.037  1.00  0.00           C
ATOM   2786  C   LEU A 356      19.433  -6.500 -21.257  1.00  0.00           C
ATOM   2787  CB  LEU A 356      19.457  -4.804 -19.417  1.00  0.00           C
ATOM   2788  O   LEU A 356      19.384  -5.893 -22.330  1.00  0.00           O
ATOM   2789  CG  LEU A 356      18.733  -4.019 -18.322  1.00  0.00           C
ATOM   2790  CD1 LEU A 356      19.645  -2.937 -17.755  1.00  0.00           C
ATOM   2791  CD2 LEU A 356      17.445  -3.409 -18.864  1.00  0.00           C
ATOM   2792  N   GLU A 357      20.062  -7.674 -21.152  1.00  0.00           N
ATOM   2793  CA  GLU A 357      20.821  -8.258 -22.253  1.00  0.00           C
ATOM   2794  C   GLU A 357      19.966  -9.233 -23.058  1.00  0.00           C
ATOM   2795  CB  GLU A 357      22.072  -8.967 -21.727  1.00  0.00           C
ATOM   2796  O   GLU A 357      20.328  -9.608 -24.175  1.00  0.00           O
ATOM   2797  CG  GLU A 357      23.112  -8.024 -21.140  1.00  0.00           C
ATOM   2798  CD  GLU A 357      24.333  -8.744 -20.589  1.00  0.00           C
ATOM   2799  OE1 GLU A 357      25.283  -8.068 -20.135  1.00  0.00           O
ATOM   2800  OE2 GLU A 357      24.339  -9.995 -20.614  1.00  0.00           O
ATOM   2801  N   SER A 358      18.814  -9.632 -22.511  1.00  0.00           N
ATOM   2802  CA  SER A 358      17.884 -10.543 -23.170  1.00  0.00           C
ATOM   2803  C   SER A 358      16.764  -9.779 -23.869  1.00  0.00           C
ATOM   2804  CB  SER A 358      17.290 -11.526 -22.161  1.00  0.00           C
ATOM   2805  O   SER A 358      16.466  -8.638 -23.510  1.00  0.00           O
ATOM   2806  OG  SER A 358      18.310 -12.296 -21.549  1.00  0.00           O
ATOM   2807  N   PRO A 359      16.321 -10.374 -25.039  1.00  0.00           N
ATOM   2808  CA  PRO A 359      15.094  -9.778 -25.572  1.00  0.00           C
ATOM   2809  C   PRO A 359      13.992  -9.655 -24.522  1.00  0.00           C
ATOM   2810  CB  PRO A 359      14.684 -10.749 -26.682  1.00  0.00           C
ATOM   2811  O   PRO A 359      13.847 -10.535 -23.669  1.00  0.00           O
ATOM   2812  CG  PRO A 359      15.902 -11.577 -26.935  1.00  0.00           C
ATOM   2813  CD  PRO A 359      16.746 -11.574 -25.693  1.00  0.00           C
ATOM   2814  N   ILE A 360      13.441  -8.359 -24.381  1.00  0.00           N
ATOM   2815  CA  ILE A 360      12.382  -8.106 -23.410  1.00  0.00           C
ATOM   2816  C   ILE A 360      11.061  -8.668 -23.930  1.00  0.00           C
ATOM   2817  CB  ILE A 360      12.241  -6.598 -23.108  1.00  0.00           C
ATOM   2818  O   ILE A 360      10.228  -7.927 -24.457  1.00  0.00           O
ATOM   2819  CG1 ILE A 360      13.572  -6.026 -22.605  1.00  0.00           C
ATOM   2820  CG2 ILE A 360      11.121  -6.353 -22.091  1.00  0.00           C
ATOM   2821  CD1 ILE A 360      13.550  -4.522 -22.369  1.00  0.00           C
ATOM   2822  N   THR A 361      11.055 -10.067 -24.104  1.00  0.00           N
ATOM   2823  CA  THR A 361       9.835 -10.798 -24.426  1.00  0.00           C
ATOM   2824  C   THR A 361       9.424 -11.701 -23.266  1.00  0.00           C
ATOM   2825  CB  THR A 361      10.009 -11.644 -25.701  1.00  0.00           C
ATOM   2826  O   THR A 361      10.254 -12.059 -22.427  1.00  0.00           O
ATOM   2827  CG2 THR A 361      10.483 -10.785 -26.869  1.00  0.00           C
ATOM   2828  OG1 THR A 361      10.976 -12.673 -25.456  1.00  0.00           O
ATOM   2829  N   ALA A 362       8.112 -11.968 -23.147  1.00  0.00           N
ATOM   2830  CA  ALA A 362       7.591 -12.842 -22.099  1.00  0.00           C
ATOM   2831  C   ALA A 362       8.301 -14.193 -22.110  1.00  0.00           C
ATOM   2832  CB  ALA A 362       6.086 -13.034 -22.265  1.00  0.00           C
ATOM   2833  O   ALA A 362       8.663 -14.719 -21.055  1.00  0.00           O
ATOM   2834  N   GLU A 363       8.574 -14.699 -23.248  1.00  0.00           N
ATOM   2835  CA  GLU A 363       9.213 -16.002 -23.409  1.00  0.00           C
ATOM   2836  C   GLU A 363      10.648 -15.981 -22.889  1.00  0.00           C
ATOM   2837  CB  GLU A 363       9.192 -16.433 -24.878  1.00  0.00           C
ATOM   2838  O   GLU A 363      11.047 -16.858 -22.120  1.00  0.00           O
ATOM   2839  CG  GLU A 363       9.709 -17.845 -25.112  1.00  0.00           C
ATOM   2840  CD  GLU A 363       9.401 -18.374 -26.504  1.00  0.00           C
ATOM   2841  OE1 GLU A 363       9.765 -19.533 -26.807  1.00  0.00           O
ATOM   2842  OE2 GLU A 363       8.792 -17.622 -27.298  1.00  0.00           O
ATOM   2843  N   ALA A 364      11.410 -15.022 -23.316  1.00  0.00           N
ATOM   2844  CA  ALA A 364      12.811 -14.908 -22.919  1.00  0.00           C
ATOM   2845  C   ALA A 364      12.938 -14.680 -21.415  1.00  0.00           C
ATOM   2846  CB  ALA A 364      13.491 -13.776 -23.685  1.00  0.00           C
ATOM   2847  O   ALA A 364      13.759 -15.318 -20.752  1.00  0.00           O
ATOM   2848  N   VAL A 365      12.090 -13.789 -20.908  1.00  0.00           N
ATOM   2849  CA  VAL A 365      12.115 -13.493 -19.480  1.00  0.00           C
ATOM   2850  C   VAL A 365      11.664 -14.720 -18.690  1.00  0.00           C
ATOM   2851  CB  VAL A 365      11.222 -12.280 -19.136  1.00  0.00           C
ATOM   2852  O   VAL A 365      12.260 -15.059 -17.665  1.00  0.00           O
ATOM   2853  CG1 VAL A 365      11.040 -12.155 -17.624  1.00  0.00           C
ATOM   2854  CG2 VAL A 365      11.818 -10.998 -19.714  1.00  0.00           C
ATOM   2855  N   GLY A 366      10.594 -15.357 -19.189  1.00  0.00           N
ATOM   2856  CA  GLY A 366      10.128 -16.584 -18.564  1.00  0.00           C
ATOM   2857  C   GLY A 366      11.212 -17.637 -18.433  1.00  0.00           C
ATOM   2858  O   GLY A 366      11.338 -18.280 -17.389  1.00  0.00           O
ATOM   2859  N   ALA A 367      12.025 -17.750 -19.425  1.00  0.00           N
ATOM   2860  CA  ALA A 367      13.101 -18.737 -19.444  1.00  0.00           C
ATOM   2861  C   ALA A 367      14.190 -18.382 -18.436  1.00  0.00           C
ATOM   2862  CB  ALA A 367      13.694 -18.851 -20.846  1.00  0.00           C
ATOM   2863  O   ALA A 367      14.919 -19.258 -17.966  1.00  0.00           O
ATOM   2864  N   LEU A 368      14.273 -17.112 -18.111  1.00  0.00           N
ATOM   2865  CA  LEU A 368      15.245 -16.657 -17.123  1.00  0.00           C
ATOM   2866  C   LEU A 368      14.754 -16.938 -15.707  1.00  0.00           C
ATOM   2867  CB  LEU A 368      15.521 -15.160 -17.293  1.00  0.00           C
ATOM   2868  O   LEU A 368      15.556 -17.197 -14.807  1.00  0.00           O
ATOM   2869  CG  LEU A 368      16.340 -14.757 -18.519  1.00  0.00           C
ATOM   2870  CD1 LEU A 368      16.401 -13.238 -18.640  1.00  0.00           C
ATOM   2871  CD2 LEU A 368      17.744 -15.349 -18.444  1.00  0.00           C
ATOM   2872  N   LEU A 369      13.438 -16.948 -15.573  1.00  0.00           N
ATOM   2873  CA  LEU A 369      12.876 -16.977 -14.227  1.00  0.00           C
ATOM   2874  C   LEU A 369      12.439 -18.389 -13.851  1.00  0.00           C
ATOM   2875  CB  LEU A 369      11.688 -16.018 -14.121  1.00  0.00           C
ATOM   2876  O   LEU A 369      12.503 -18.772 -12.681  1.00  0.00           O
ATOM   2877  CG  LEU A 369      11.991 -14.536 -14.347  1.00  0.00           C
ATOM   2878  CD1 LEU A 369      10.718 -13.708 -14.211  1.00  0.00           C
ATOM   2879  CD2 LEU A 369      13.056 -14.052 -13.369  1.00  0.00           C
ATOM   2880  N   PHE A 370      12.009 -19.133 -14.813  1.00  0.00           N
ATOM   2881  CA  PHE A 370      11.480 -20.467 -14.552  1.00  0.00           C
ATOM   2882  C   PHE A 370      12.100 -21.489 -15.498  1.00  0.00           C
ATOM   2883  CB  PHE A 370       9.955 -20.479 -14.693  1.00  0.00           C
ATOM   2884  O   PHE A 370      12.353 -21.188 -16.666  1.00  0.00           O
ATOM   2885  CG  PHE A 370       9.251 -19.532 -13.758  1.00  0.00           C
ATOM   2886  CD1 PHE A 370       9.021 -19.885 -12.434  1.00  0.00           C
ATOM   2887  CD2 PHE A 370       8.821 -18.290 -14.204  1.00  0.00           C
ATOM   2888  CE1 PHE A 370       8.370 -19.010 -11.566  1.00  0.00           C
ATOM   2889  CE2 PHE A 370       8.170 -17.411 -13.343  1.00  0.00           C
ATOM   2890  CZ  PHE A 370       7.945 -17.773 -12.025  1.00  0.00           C
ATOM   2891  N   GLU A 371      12.412 -22.662 -14.949  1.00  0.00           N
ATOM   2892  CA  GLU A 371      12.987 -23.751 -15.732  1.00  0.00           C
ATOM   2893  C   GLU A 371      11.942 -24.386 -16.645  1.00  0.00           C
ATOM   2894  CB  GLU A 371      13.596 -24.812 -14.812  1.00  0.00           C
ATOM   2895  O   GLU A 371      10.797 -24.591 -16.238  1.00  0.00           O
ATOM   2896  CG  GLU A 371      14.746 -24.299 -13.958  1.00  0.00           C
ATOM   2897  CD  GLU A 371      15.441 -25.395 -13.166  1.00  0.00           C
ATOM   2898  OE1 GLU A 371      16.440 -25.101 -12.470  1.00  0.00           O
ATOM   2899  OE2 GLU A 371      14.984 -26.557 -13.243  1.00  0.00           O
ATOM   2900  N   GLU A 372      12.379 -24.609 -17.944  1.00  0.00           N
ATOM   2901  CA  GLU A 372      11.493 -25.243 -18.915  1.00  0.00           C
ATOM   2902  C   GLU A 372      11.293 -26.722 -18.597  1.00  0.00           C
ATOM   2903  CB  GLU A 372      12.046 -25.080 -20.334  1.00  0.00           C
ATOM   2904  O   GLU A 372      10.171 -27.229 -18.661  1.00  0.00           O
ATOM   2905  CG  GLU A 372      10.998 -25.244 -21.425  1.00  0.00           C
ATOM   2906  CD  GLU A 372      11.543 -24.999 -22.823  1.00  0.00           C
ATOM   2907  OE1 GLU A 372      10.786 -25.161 -23.806  1.00  0.00           O
ATOM   2908  OE2 GLU A 372      12.737 -24.644 -22.935  1.00  0.00           O
ATOM   2909  N   LYS A 373      12.443 -27.433 -18.193  1.00  0.00           N
ATOM   2910  CA  LYS A 373      12.461 -28.883 -18.023  1.00  0.00           C
ATOM   2911  C   LYS A 373      11.920 -29.282 -16.653  1.00  0.00           C
ATOM   2912  CB  LYS A 373      13.879 -29.427 -18.205  1.00  0.00           C
ATOM   2913  O   LYS A 373      11.320 -30.349 -16.504  1.00  0.00           O
ATOM   2914  CG  LYS A 373      14.371 -29.403 -19.645  1.00  0.00           C
ATOM   2915  CD  LYS A 373      15.727 -30.083 -19.784  1.00  0.00           C
ATOM   2916  CE  LYS A 373      16.240 -30.022 -21.216  1.00  0.00           C
ATOM   2917  NZ  LYS A 373      17.565 -30.697 -21.359  1.00  0.00           N
ATOM   2918  N   GLY A 374      11.670 -28.288 -15.703  1.00  0.00           N
ATOM   2919  CA  GLY A 374      11.191 -28.527 -14.351  1.00  0.00           C
ATOM   2920  C   GLY A 374       9.806 -27.959 -14.100  1.00  0.00           C
ATOM   2921  O   GLY A 374       9.494 -27.543 -12.982  1.00  0.00           O
ATOM   2922  N   VAL A 375       8.919 -28.038 -15.080  1.00  0.00           N
ATOM   2923  CA  VAL A 375       7.516 -27.642 -15.023  1.00  0.00           C
ATOM   2924  C   VAL A 375       7.381 -26.326 -14.261  1.00  0.00           C
ATOM   2925  CB  VAL A 375       6.644 -28.733 -14.361  1.00  0.00           C
ATOM   2926  O   VAL A 375       6.850 -26.296 -13.148  1.00  0.00           O
ATOM   2927  CG1 VAL A 375       5.164 -28.365 -14.444  1.00  0.00           C
ATOM   2928  CG2 VAL A 375       6.899 -30.089 -15.015  1.00  0.00           C
ATOM   2929  N   GLY A 376       8.144 -25.290 -14.472  1.00  0.00           N
ATOM   2930  CA  GLY A 376       7.781 -24.023 -13.857  1.00  0.00           C
ATOM   2931  C   GLY A 376       8.507 -23.765 -12.551  1.00  0.00           C
ATOM   2932  O   GLY A 376       8.125 -22.875 -11.787  1.00  0.00           O
ATOM   2933  N   SER A 377       9.579 -24.645 -12.237  1.00  0.00           N
ATOM   2934  CA  SER A 377      10.360 -24.388 -11.032  1.00  0.00           C
ATOM   2935  C   SER A 377      11.177 -23.107 -11.166  1.00  0.00           C
ATOM   2936  CB  SER A 377      11.289 -25.565 -10.733  1.00  0.00           C
ATOM   2937  O   SER A 377      11.643 -22.773 -12.258  1.00  0.00           O
ATOM   2938  OG  SER A 377      10.543 -26.745 -10.490  1.00  0.00           O
ATOM   2939  N   PRO A 378      11.216 -22.313 -10.050  1.00  0.00           N
ATOM   2940  CA  PRO A 378      11.983 -21.066 -10.106  1.00  0.00           C
ATOM   2941  C   PRO A 378      13.473 -21.299 -10.343  1.00  0.00           C
ATOM   2942  CB  PRO A 378      11.740 -20.439  -8.731  1.00  0.00           C
ATOM   2943  O   PRO A 378      14.039 -22.268  -9.829  1.00  0.00           O
ATOM   2944  CG  PRO A 378      11.480 -21.599  -7.824  1.00  0.00           C
ATOM   2945  CD  PRO A 378      10.750 -22.657  -8.599  1.00  0.00           C
ATOM   2946  N   THR A 379      14.124 -20.493 -11.186  1.00  0.00           N
ATOM   2947  CA  THR A 379      15.568 -20.527 -11.392  1.00  0.00           C
ATOM   2948  C   THR A 379      16.300 -19.946 -10.186  1.00  0.00           C
ATOM   2949  CB  THR A 379      15.970 -19.753 -12.662  1.00  0.00           C
ATOM   2950  O   THR A 379      15.675 -19.378  -9.288  1.00  0.00           O
ATOM   2951  CG2 THR A 379      15.220 -20.274 -13.883  1.00  0.00           C
ATOM   2952  OG1 THR A 379      15.665 -18.364 -12.484  1.00  0.00           O
ATOM   2953  N   ILE A 380      17.643 -20.038 -10.180  1.00  0.00           N
ATOM   2954  CA  ILE A 380      18.482 -19.503  -9.113  1.00  0.00           C
ATOM   2955  C   ILE A 380      18.351 -17.983  -9.067  1.00  0.00           C
ATOM   2956  CB  ILE A 380      19.961 -19.909  -9.299  1.00  0.00           C
ATOM   2957  O   ILE A 380      18.345 -17.386  -7.987  1.00  0.00           O
ATOM   2958  CG1 ILE A 380      20.136 -21.414  -9.063  1.00  0.00           C
ATOM   2959  CG2 ILE A 380      20.865 -19.099  -8.365  1.00  0.00           C
ATOM   2960  CD1 ILE A 380      21.534 -21.930  -9.372  1.00  0.00           C
ATOM   2961  N   LEU A 381      18.250 -17.457 -10.286  1.00  0.00           N
ATOM   2962  CA  LEU A 381      18.078 -16.010 -10.368  1.00  0.00           C
ATOM   2963  C   LEU A 381      16.868 -15.560  -9.556  1.00  0.00           C
ATOM   2964  CB  LEU A 381      17.921 -15.570 -11.825  1.00  0.00           C
ATOM   2965  O   LEU A 381      16.965 -14.629  -8.754  1.00  0.00           O
ATOM   2966  CG  LEU A 381      17.697 -14.076 -12.062  1.00  0.00           C
ATOM   2967  CD1 LEU A 381      18.947 -13.287 -11.686  1.00  0.00           C
ATOM   2968  CD2 LEU A 381      17.312 -13.816 -13.514  1.00  0.00           C
ATOM   2969  N   LEU A 382      15.711 -16.167  -9.716  1.00  0.00           N
ATOM   2970  CA  LEU A 382      14.468 -15.827  -9.032  1.00  0.00           C
ATOM   2971  C   LEU A 382      14.535 -16.217  -7.559  1.00  0.00           C
ATOM   2972  CB  LEU A 382      13.280 -16.522  -9.703  1.00  0.00           C
ATOM   2973  O   LEU A 382      14.140 -15.438  -6.688  1.00  0.00           O
ATOM   2974  CG  LEU A 382      11.899 -16.211  -9.125  1.00  0.00           C
ATOM   2975  CD1 LEU A 382      11.665 -14.705  -9.091  1.00  0.00           C
ATOM   2976  CD2 LEU A 382      10.811 -16.909  -9.935  1.00  0.00           C
ATOM   2977  N   ARG A 383      15.158 -17.301  -7.169  1.00  0.00           N
ATOM   2978  CA  ARG A 383      15.205 -17.829  -5.809  1.00  0.00           C
ATOM   2979  C   ARG A 383      16.068 -16.950  -4.910  1.00  0.00           C
ATOM   2980  CB  ARG A 383      15.737 -19.263  -5.807  1.00  0.00           C
ATOM   2981  O   ARG A 383      15.808 -16.836  -3.710  1.00  0.00           O
ATOM   2982  CG  ARG A 383      14.722 -20.298  -6.264  1.00  0.00           C
ATOM   2983  CD  ARG A 383      15.194 -21.717  -5.977  1.00  0.00           C
ATOM   2984  NE  ARG A 383      16.362 -22.069  -6.779  1.00  0.00           N
ATOM   2985  NH1 ARG A 383      15.309 -23.765  -7.942  1.00  0.00           N
ATOM   2986  NH2 ARG A 383      17.507 -23.270  -8.367  1.00  0.00           N
ATOM   2987  CZ  ARG A 383      16.390 -23.034  -7.694  1.00  0.00           C
ATOM   2988  N   THR A 384      17.033 -16.338  -5.562  1.00  0.00           N
ATOM   2989  CA  THR A 384      18.005 -15.609  -4.755  1.00  0.00           C
ATOM   2990  C   THR A 384      17.756 -14.105  -4.836  1.00  0.00           C
ATOM   2991  CB  THR A 384      19.446 -15.918  -5.201  1.00  0.00           C
ATOM   2992  O   THR A 384      18.528 -13.313  -4.292  1.00  0.00           O
ATOM   2993  CG2 THR A 384      19.779 -17.393  -5.003  1.00  0.00           C
ATOM   2994  OG1 THR A 384      19.591 -15.588  -6.588  1.00  0.00           O
ATOM   2995  N   ALA A 385      16.703 -13.755  -5.553  1.00  0.00           N
ATOM   2996  CA  ALA A 385      16.391 -12.335  -5.693  1.00  0.00           C
ATOM   2997  C   ALA A 385      16.126 -11.695  -4.333  1.00  0.00           C
ATOM   2998  CB  ALA A 385      15.187 -12.142  -6.612  1.00  0.00           C
ATOM   2999  O   ALA A 385      15.602 -12.345  -3.425  1.00  0.00           O
ATOM   3000  N   VAL A 386      16.568 -10.463  -4.231  1.00  0.00           N
ATOM   3001  CA  VAL A 386      16.437  -9.705  -2.991  1.00  0.00           C
ATOM   3002  C   VAL A 386      15.192  -8.823  -3.052  1.00  0.00           C
ATOM   3003  CB  VAL A 386      17.689  -8.842  -2.718  1.00  0.00           C
ATOM   3004  O   VAL A 386      15.046  -8.009  -3.967  1.00  0.00           O
ATOM   3005  CG1 VAL A 386      17.530  -8.055  -1.419  1.00  0.00           C
ATOM   3006  CG2 VAL A 386      18.940  -9.718  -2.666  1.00  0.00           C
ATOM   3007  N   PRO A 387      14.301  -8.972  -2.051  1.00  0.00           N
ATOM   3008  CA  PRO A 387      13.063  -8.190  -2.043  1.00  0.00           C
ATOM   3009  C   PRO A 387      13.287  -6.735  -1.636  1.00  0.00           C
ATOM   3010  CB  PRO A 387      12.193  -8.917  -1.015  1.00  0.00           C
ATOM   3011  O   PRO A 387      13.977  -6.466  -0.650  1.00  0.00           O
ATOM   3012  CG  PRO A 387      13.165  -9.564  -0.081  1.00  0.00           C
ATOM   3013  CD  PRO A 387      14.398  -9.932  -0.856  1.00  0.00           C
ATOM   3014  N   MET A 388      12.679  -5.849  -2.396  1.00  0.00           N
ATOM   3015  CA  MET A 388      12.708  -4.420  -2.100  1.00  0.00           C
ATOM   3016  C   MET A 388      11.296  -3.846  -2.050  1.00  0.00           C
ATOM   3017  CB  MET A 388      13.541  -3.671  -3.142  1.00  0.00           C
ATOM   3018  O   MET A 388      10.577  -3.869  -3.050  1.00  0.00           O
ATOM   3019  CG  MET A 388      13.608  -2.171  -2.910  1.00  0.00           C
ATOM   3020  SD  MET A 388      14.729  -1.326  -4.092  1.00  0.00           S
ATOM   3021  CE  MET A 388      16.335  -1.920  -3.489  1.00  0.00           C
ATOM   3022  N   VAL A 389      10.952  -3.297  -0.923  1.00  0.00           N
ATOM   3023  CA  VAL A 389       9.650  -2.659  -0.758  1.00  0.00           C
ATOM   3024  C   VAL A 389       9.699  -1.235  -1.306  1.00  0.00           C
ATOM   3025  CB  VAL A 389       9.208  -2.646   0.723  1.00  0.00           C
ATOM   3026  O   VAL A 389      10.481  -0.407  -0.832  1.00  0.00           O
ATOM   3027  CG1 VAL A 389       7.932  -1.826   0.898  1.00  0.00           C
ATOM   3028  CG2 VAL A 389       9.005  -4.072   1.231  1.00  0.00           C
ATOM   3029  N   VAL A 390       8.770  -0.938  -2.291  1.00  0.00           N
ATOM   3030  CA  VAL A 390       8.903   0.346  -2.970  1.00  0.00           C
ATOM   3031  C   VAL A 390       7.674   1.208  -2.692  1.00  0.00           C
ATOM   3032  CB  VAL A 390       9.095   0.166  -4.493  1.00  0.00           C
ATOM   3033  O   VAL A 390       7.700   2.423  -2.903  1.00  0.00           O
ATOM   3034  CG1 VAL A 390      10.446  -0.479  -4.795  1.00  0.00           C
ATOM   3035  CG2 VAL A 390       7.958  -0.669  -5.078  1.00  0.00           C
ATOM   3036  N   ASP A 391       6.604   0.553  -2.224  1.00  0.00           N
ATOM   3037  CA  ASP A 391       5.378   1.284  -1.919  1.00  0.00           C
ATOM   3038  C   ASP A 391       4.512   0.513  -0.926  1.00  0.00           C
ATOM   3039  CB  ASP A 391       4.588   1.566  -3.198  1.00  0.00           C
ATOM   3040  O   ASP A 391       4.464  -0.718  -0.961  1.00  0.00           O
ATOM   3041  CG  ASP A 391       3.563   2.673  -3.031  1.00  0.00           C
ATOM   3042  OD1 ASP A 391       3.800   3.609  -2.237  1.00  0.00           O
ATOM   3043  OD2 ASP A 391       2.506   2.608  -3.696  1.00  0.00           O
ATOM   3044  N   VAL A 392       3.826   1.286   0.027  1.00  0.00           N
ATOM   3045  CA  VAL A 392       2.876   0.722   0.981  1.00  0.00           C
ATOM   3046  C   VAL A 392       1.595   1.553   0.988  1.00  0.00           C
ATOM   3047  CB  VAL A 392       3.475   0.652   2.404  1.00  0.00           C
ATOM   3048  O   VAL A 392       1.647   2.785   1.029  1.00  0.00           O
ATOM   3049  CG1 VAL A 392       2.492  -0.005   3.371  1.00  0.00           C
ATOM   3050  CG2 VAL A 392       4.801  -0.106   2.387  1.00  0.00           C
ATOM   3051  N   ASN A 393       0.465   0.867   0.920  1.00  0.00           N
ATOM   3052  CA  ASN A 393      -0.830   1.539   0.949  1.00  0.00           C
ATOM   3053  C   ASN A 393      -1.728   0.978   2.048  1.00  0.00           C
ATOM   3054  CB  ASN A 393      -1.522   1.430  -0.411  1.00  0.00           C
ATOM   3055  O   ASN A 393      -1.701  -0.222   2.325  1.00  0.00           O
ATOM   3056  CG  ASN A 393      -0.758   2.136  -1.513  1.00  0.00           C
ATOM   3057  ND2 ASN A 393      -0.231   1.365  -2.457  1.00  0.00           N
ATOM   3058  OD1 ASN A 393      -0.641   3.365  -1.516  1.00  0.00           O
ATOM   3059  N   TYR A 394      -2.475   1.896   2.664  1.00  0.00           N
ATOM   3060  CA  TYR A 394      -3.427   1.487   3.692  1.00  0.00           C
ATOM   3061  C   TYR A 394      -4.770   1.116   3.074  1.00  0.00           C
ATOM   3062  CB  TYR A 394      -3.617   2.603   4.723  1.00  0.00           C
ATOM   3063  O   TYR A 394      -5.352   1.901   2.321  1.00  0.00           O
ATOM   3064  CG  TYR A 394      -4.684   2.306   5.749  1.00  0.00           C
ATOM   3065  CD1 TYR A 394      -5.812   3.117   5.864  1.00  0.00           C
ATOM   3066  CD2 TYR A 394      -4.568   1.216   6.605  1.00  0.00           C
ATOM   3067  CE1 TYR A 394      -6.797   2.848   6.808  1.00  0.00           C
ATOM   3068  CE2 TYR A 394      -5.547   0.939   7.553  1.00  0.00           C
ATOM   3069  OH  TYR A 394      -7.628   1.489   8.584  1.00  0.00           O
ATOM   3070  CZ  TYR A 394      -6.656   1.759   7.647  1.00  0.00           C
ATOM   3071  N   PHE A 395      -5.283  -0.013   3.364  1.00  0.00           N
ATOM   3072  CA  PHE A 395      -6.590  -0.535   2.985  1.00  0.00           C
ATOM   3073  C   PHE A 395      -6.850  -0.320   1.499  1.00  0.00           C
ATOM   3074  CB  PHE A 395      -7.696   0.129   3.812  1.00  0.00           C
ATOM   3075  O   PHE A 395      -7.794   0.378   1.123  1.00  0.00           O
ATOM   3076  CG  PHE A 395      -8.963  -0.678   3.890  1.00  0.00           C
ATOM   3077  CD1 PHE A 395     -10.058  -0.212   4.609  1.00  0.00           C
ATOM   3078  CD2 PHE A 395      -9.061  -1.904   3.245  1.00  0.00           C
ATOM   3079  CE1 PHE A 395     -11.232  -0.957   4.683  1.00  0.00           C
ATOM   3080  CE2 PHE A 395     -10.231  -2.654   3.315  1.00  0.00           C
ATOM   3081  CZ  PHE A 395     -11.315  -2.179   4.035  1.00  0.00           C
ATOM   3082  N   PRO A 396      -5.917  -0.926   0.604  1.00  0.00           N
ATOM   3083  CA  PRO A 396      -6.097  -0.816  -0.845  1.00  0.00           C
ATOM   3084  C   PRO A 396      -7.326  -1.569  -1.347  1.00  0.00           C
ATOM   3085  CB  PRO A 396      -4.813  -1.431  -1.408  1.00  0.00           C
ATOM   3086  O   PRO A 396      -8.009  -2.235  -0.563  1.00  0.00           O
ATOM   3087  CG  PRO A 396      -4.454  -2.514  -0.443  1.00  0.00           C
ATOM   3088  CD  PRO A 396      -4.795  -2.051   0.944  1.00  0.00           C
ATOM   3089  N   GLY A 397      -7.627  -1.395  -2.586  1.00  0.00           N
ATOM   3090  CA  GLY A 397      -8.625  -2.255  -3.201  1.00  0.00           C
ATOM   3091  C   GLY A 397      -8.167  -3.694  -3.345  1.00  0.00           C
ATOM   3092  O   GLY A 397      -7.019  -3.951  -3.715  1.00  0.00           O
ATOM   3093  N   TYR A 398      -8.870  -4.607  -2.839  1.00  0.00           N
ATOM   3094  CA  TYR A 398      -8.489  -6.015  -2.845  1.00  0.00           C
ATOM   3095  C   TYR A 398      -9.091  -6.738  -4.044  1.00  0.00           C
ATOM   3096  CB  TYR A 398      -8.931  -6.698  -1.547  1.00  0.00           C
ATOM   3097  O   TYR A 398      -9.361  -7.940  -3.980  1.00  0.00           O
ATOM   3098  CG  TYR A 398      -8.204  -6.202  -0.321  1.00  0.00           C
ATOM   3099  CD1 TYR A 398      -6.976  -6.745   0.051  1.00  0.00           C
ATOM   3100  CD2 TYR A 398      -8.742  -5.190   0.467  1.00  0.00           C
ATOM   3101  CE1 TYR A 398      -6.303  -6.292   1.181  1.00  0.00           C
ATOM   3102  CE2 TYR A 398      -8.077  -4.730   1.599  1.00  0.00           C
ATOM   3103  OH  TYR A 398      -6.198  -4.833   3.066  1.00  0.00           O
ATOM   3104  CZ  TYR A 398      -6.860  -5.285   1.947  1.00  0.00           C
ATOM   3105  N   ALA A 399      -9.285  -6.032  -5.137  1.00  0.00           N
ATOM   3106  CA  ALA A 399      -9.892  -6.640  -6.318  1.00  0.00           C
ATOM   3107  C   ALA A 399      -9.117  -7.879  -6.756  1.00  0.00           C
ATOM   3108  CB  ALA A 399      -9.963  -5.629  -7.460  1.00  0.00           C
ATOM   3109  O   ALA A 399      -7.888  -7.847  -6.858  1.00  0.00           O
ATOM   3110  N   GLY A 400      -9.833  -9.000  -6.976  1.00  0.00           N
ATOM   3111  CA  GLY A 400      -9.253 -10.217  -7.521  1.00  0.00           C
ATOM   3112  C   GLY A 400      -8.715 -11.152  -6.454  1.00  0.00           C
ATOM   3113  O   GLY A 400      -8.201 -12.227  -6.766  1.00  0.00           O
ATOM   3114  N   MET A 401      -8.744 -10.678  -5.197  1.00  0.00           N
ATOM   3115  CA  MET A 401      -8.268 -11.539  -4.118  1.00  0.00           C
ATOM   3116  C   MET A 401      -9.426 -12.285  -3.466  1.00  0.00           C
ATOM   3117  CB  MET A 401      -7.514 -10.721  -3.068  1.00  0.00           C
ATOM   3118  O   MET A 401     -10.454 -11.686  -3.145  1.00  0.00           O
ATOM   3119  CG  MET A 401      -6.321  -9.961  -3.623  1.00  0.00           C
ATOM   3120  SD  MET A 401      -5.032 -11.077  -4.304  1.00  0.00           S
ATOM   3121  CE  MET A 401      -4.475 -10.094  -5.724  1.00  0.00           C
ATOM   3122  N   SER A 402      -9.246 -13.629  -3.342  1.00  0.00           N
ATOM   3123  CA  SER A 402     -10.294 -14.467  -2.768  1.00  0.00           C
ATOM   3124  C   SER A 402     -10.232 -14.462  -1.244  1.00  0.00           C
ATOM   3125  CB  SER A 402     -10.178 -15.901  -3.286  1.00  0.00           C
ATOM   3126  O   SER A 402      -9.188 -14.165  -0.660  1.00  0.00           O
ATOM   3127  OG  SER A 402      -8.920 -16.459  -2.948  1.00  0.00           O
ATOM   3128  N   GLU A 403     -11.345 -14.360  -0.576  1.00  0.00           N
ATOM   3129  CA  GLU A 403     -11.517 -14.609   0.852  1.00  0.00           C
ATOM   3130  C   GLU A 403     -11.336 -13.328   1.662  1.00  0.00           C
ATOM   3131  CB  GLU A 403     -10.534 -15.679   1.334  1.00  0.00           C
ATOM   3132  O   GLU A 403     -11.276 -13.369   2.892  1.00  0.00           O
ATOM   3133  CG  GLU A 403     -10.760 -17.048   0.709  1.00  0.00           C
ATOM   3134  CD  GLU A 403     -12.093 -17.670   1.094  1.00  0.00           C
ATOM   3135  OE1 GLU A 403     -12.821 -18.150   0.195  1.00  0.00           O
ATOM   3136  OE2 GLU A 403     -12.412 -17.677   2.304  1.00  0.00           O
ATOM   3137  N   VAL A 404     -11.106 -12.215   0.996  1.00  0.00           N
ATOM   3138  CA  VAL A 404     -10.773 -10.975   1.688  1.00  0.00           C
ATOM   3139  C   VAL A 404     -11.920 -10.574   2.612  1.00  0.00           C
ATOM   3140  CB  VAL A 404     -10.468  -9.834   0.691  1.00  0.00           C
ATOM   3141  O   VAL A 404     -11.697 -10.226   3.774  1.00  0.00           O
ATOM   3142  CG1 VAL A 404     -10.339  -8.498   1.422  1.00  0.00           C
ATOM   3143  CG2 VAL A 404      -9.195 -10.140  -0.097  1.00  0.00           C
ATOM   3144  N   GLU A 405     -13.168 -10.666   2.071  1.00  0.00           N
ATOM   3145  CA  GLU A 405     -14.333 -10.285   2.865  1.00  0.00           C
ATOM   3146  C   GLU A 405     -14.440 -11.133   4.129  1.00  0.00           C
ATOM   3147  CB  GLU A 405     -15.614 -10.412   2.036  1.00  0.00           C
ATOM   3148  O   GLU A 405     -14.695 -10.608   5.215  1.00  0.00           O
ATOM   3149  CG  GLU A 405     -15.689  -9.441   0.866  1.00  0.00           C
ATOM   3150  CD  GLU A 405     -14.949  -9.931  -0.368  1.00  0.00           C
ATOM   3151  OE1 GLU A 405     -14.854  -9.172  -1.360  1.00  0.00           O
ATOM   3152  OE2 GLU A 405     -14.461 -11.083  -0.345  1.00  0.00           O
ATOM   3153  N   ARG A 406     -14.210 -12.407   3.886  1.00  0.00           N
ATOM   3154  CA  ARG A 406     -14.227 -13.319   5.026  1.00  0.00           C
ATOM   3155  C   ARG A 406     -13.152 -12.946   6.041  1.00  0.00           C
ATOM   3156  CB  ARG A 406     -14.030 -14.764   4.561  1.00  0.00           C
ATOM   3157  O   ARG A 406     -13.427 -12.858   7.240  1.00  0.00           O
ATOM   3158  CG  ARG A 406     -14.064 -15.783   5.688  1.00  0.00           C
ATOM   3159  CD  ARG A 406     -13.743 -17.186   5.191  1.00  0.00           C
ATOM   3160  NE  ARG A 406     -12.337 -17.316   4.817  1.00  0.00           N
ATOM   3161  NH1 ARG A 406     -11.610 -17.863   6.941  1.00  0.00           N
ATOM   3162  NH2 ARG A 406     -10.112 -17.727   5.211  1.00  0.00           N
ATOM   3163  CZ  ARG A 406     -11.357 -17.635   5.657  1.00  0.00           C
ATOM   3164  N   ARG A 407     -11.959 -12.678   5.648  1.00  0.00           N
ATOM   3165  CA  ARG A 407     -10.835 -12.376   6.527  1.00  0.00           C
ATOM   3166  C   ARG A 407     -11.049 -11.054   7.256  1.00  0.00           C
ATOM   3167  CB  ARG A 407      -9.528 -12.330   5.732  1.00  0.00           C
ATOM   3168  O   ARG A 407     -10.702 -10.924   8.432  1.00  0.00           O
ATOM   3169  CG  ARG A 407      -9.162 -13.650   5.072  1.00  0.00           C
ATOM   3170  CD  ARG A 407      -8.894 -14.740   6.101  1.00  0.00           C
ATOM   3171  NE  ARG A 407      -8.427 -15.972   5.472  1.00  0.00           N
ATOM   3172  NH1 ARG A 407      -8.266 -17.162   7.445  1.00  0.00           N
ATOM   3173  NH2 ARG A 407      -7.722 -18.157   5.453  1.00  0.00           N
ATOM   3174  CZ  ARG A 407      -8.139 -17.094   6.124  1.00  0.00           C
ATOM   3175  N   ILE A 408     -11.622 -10.089   6.603  1.00  0.00           N
ATOM   3176  CA  ILE A 408     -11.890  -8.797   7.226  1.00  0.00           C
ATOM   3177  C   ILE A 408     -12.932  -8.962   8.330  1.00  0.00           C
ATOM   3178  CB  ILE A 408     -12.368  -7.757   6.188  1.00  0.00           C
ATOM   3179  O   ILE A 408     -12.774  -8.425   9.428  1.00  0.00           O
ATOM   3180  CG1 ILE A 408     -11.206  -7.334   5.282  1.00  0.00           C
ATOM   3181  CG2 ILE A 408     -12.988  -6.543   6.886  1.00  0.00           C
ATOM   3182  CD1 ILE A 408     -11.612  -6.402   4.149  1.00  0.00           C
ATOM   3183  N   THR A 409     -13.990  -9.741   8.087  1.00  0.00           N
ATOM   3184  CA  THR A 409     -15.021  -9.962   9.095  1.00  0.00           C
ATOM   3185  C   THR A 409     -14.452 -10.719  10.292  1.00  0.00           C
ATOM   3186  CB  THR A 409     -16.215 -10.740   8.512  1.00  0.00           C
ATOM   3187  O   THR A 409     -14.776 -10.408  11.440  1.00  0.00           O
ATOM   3188  CG2 THR A 409     -16.958  -9.909   7.472  1.00  0.00           C
ATOM   3189  OG1 THR A 409     -15.738 -11.942   7.894  1.00  0.00           O
ATOM   3190  N   GLU A 410     -13.582 -11.674  10.082  1.00  0.00           N
ATOM   3191  CA  GLU A 410     -12.925 -12.401  11.164  1.00  0.00           C
ATOM   3192  C   GLU A 410     -12.029 -11.478  11.985  1.00  0.00           C
ATOM   3193  CB  GLU A 410     -12.108 -13.570  10.608  1.00  0.00           C
ATOM   3194  O   GLU A 410     -11.968 -11.593  13.211  1.00  0.00           O
ATOM   3195  CG  GLU A 410     -12.955 -14.741  10.130  1.00  0.00           C
ATOM   3196  CD  GLU A 410     -12.143 -15.829   9.446  1.00  0.00           C
ATOM   3197  OE1 GLU A 410     -12.708 -16.901   9.132  1.00  0.00           O
ATOM   3198  OE2 GLU A 410     -10.931 -15.608   9.224  1.00  0.00           O
ATOM   3199  N   MET A 411     -11.391 -10.625  11.293  1.00  0.00           N
ATOM   3200  CA  MET A 411     -10.541  -9.651  11.972  1.00  0.00           C
ATOM   3201  C   MET A 411     -11.370  -8.738  12.870  1.00  0.00           C
ATOM   3202  CB  MET A 411      -9.761  -8.816  10.956  1.00  0.00           C
ATOM   3203  O   MET A 411     -10.985  -8.464  14.008  1.00  0.00           O
ATOM   3204  CG  MET A 411      -8.869  -7.758  11.586  1.00  0.00           C
ATOM   3205  SD  MET A 411      -8.017  -6.720  10.335  1.00  0.00           S
ATOM   3206  CE  MET A 411      -9.429  -5.794   9.673  1.00  0.00           C
ATOM   3207  N   ILE A 412     -12.434  -8.235  12.320  1.00  0.00           N
ATOM   3208  CA  ILE A 412     -13.315  -7.367  13.094  1.00  0.00           C
ATOM   3209  C   ILE A 412     -13.788  -8.099  14.348  1.00  0.00           C
ATOM   3210  CB  ILE A 412     -14.527  -6.901  12.256  1.00  0.00           C
ATOM   3211  O   ILE A 412     -13.712  -7.561  15.455  1.00  0.00           O
ATOM   3212  CG1 ILE A 412     -14.072  -5.948  11.145  1.00  0.00           C
ATOM   3213  CG2 ILE A 412     -15.578  -6.238  13.151  1.00  0.00           C
ATOM   3214  CD1 ILE A 412     -15.167  -5.592  10.149  1.00  0.00           C
ATOM   3215  N   GLU A 413     -14.174  -9.278  14.189  1.00  0.00           N
ATOM   3216  CA  GLU A 413     -14.659 -10.081  15.307  1.00  0.00           C
ATOM   3217  C   GLU A 413     -13.570 -10.278  16.358  1.00  0.00           C
ATOM   3218  CB  GLU A 413     -15.167 -11.439  14.814  1.00  0.00           C
ATOM   3219  O   GLU A 413     -13.814 -10.102  17.553  1.00  0.00           O
ATOM   3220  CG  GLU A 413     -15.855 -12.266  15.891  1.00  0.00           C
ATOM   3221  CD  GLU A 413     -16.469 -13.551  15.359  1.00  0.00           C
ATOM   3222  OE1 GLU A 413     -17.140 -14.269  16.134  1.00  0.00           O
ATOM   3223  OE2 GLU A 413     -16.276 -13.843  14.158  1.00  0.00           O
ATOM   3224  N   SER A 414     -12.393 -10.599  15.952  1.00  0.00           N
ATOM   3225  CA  SER A 414     -11.288 -10.868  16.866  1.00  0.00           C
ATOM   3226  C   SER A 414     -10.854  -9.602  17.597  1.00  0.00           C
ATOM   3227  CB  SER A 414     -10.099 -11.462  16.110  1.00  0.00           C
ATOM   3228  O   SER A 414     -10.329  -9.671  18.711  1.00  0.00           O
ATOM   3229  OG  SER A 414      -9.578 -10.529  15.179  1.00  0.00           O
ATOM   3230  N   SER A 415     -11.055  -8.411  16.975  1.00  0.00           N
ATOM   3231  CA  SER A 415     -10.652  -7.146  17.581  1.00  0.00           C
ATOM   3232  C   SER A 415     -11.560  -6.777  18.749  1.00  0.00           C
ATOM   3233  CB  SER A 415     -10.665  -6.025  16.541  1.00  0.00           C
ATOM   3234  O   SER A 415     -11.144  -6.066  19.666  1.00  0.00           O
ATOM   3235  OG  SER A 415      -9.709  -6.271  15.524  1.00  0.00           O
ATOM   3236  N   VAL A 416     -12.742  -7.246  18.688  1.00  0.00           N
ATOM   3237  CA  VAL A 416     -13.707  -6.928  19.735  1.00  0.00           C
ATOM   3238  C   VAL A 416     -13.550  -7.907  20.897  1.00  0.00           C
ATOM   3239  CB  VAL A 416     -15.156  -6.963  19.201  1.00  0.00           C
ATOM   3240  O   VAL A 416     -13.702  -7.528  22.061  1.00  0.00           O
ATOM   3241  CG1 VAL A 416     -16.155  -6.737  20.335  1.00  0.00           C
ATOM   3242  CG2 VAL A 416     -15.345  -5.918  18.103  1.00  0.00           C
ATOM   3243  N   VAL A 417     -13.233  -9.221  20.606  1.00  0.00           N
ATOM   3244  CA  VAL A 417     -13.097 -10.252  21.630  1.00  0.00           C
ATOM   3245  C   VAL A 417     -11.854  -9.981  22.474  1.00  0.00           C
ATOM   3246  CB  VAL A 417     -13.021 -11.664  21.007  1.00  0.00           C
ATOM   3247  O   VAL A 417     -11.860 -10.199  23.688  1.00  0.00           O
ATOM   3248  CG1 VAL A 417     -12.719 -12.711  22.078  1.00  0.00           C
ATOM   3249  CG2 VAL A 417     -14.324 -11.997  20.282  1.00  0.00           C
ATOM   3250  N   SER A 418     -10.764  -9.537  21.833  1.00  0.00           N
ATOM   3251  CA  SER A 418      -9.520  -9.253  22.542  1.00  0.00           C
ATOM   3252  C   SER A 418      -9.694  -8.100  23.524  1.00  0.00           C
ATOM   3253  CB  SER A 418      -8.402  -8.925  21.551  1.00  0.00           C
ATOM   3254  O   SER A 418      -9.034  -8.058  24.564  1.00  0.00           O
ATOM   3255  OG  SER A 418      -8.728  -7.778  20.786  1.00  0.00           O
ATOM   3256  N   LYS A 419     -10.697  -7.224  23.455  1.00  0.00           N
ATOM   3257  CA  LYS A 419     -10.879  -6.086  24.353  1.00  0.00           C
ATOM   3258  C   LYS A 419     -11.907  -6.400  25.436  1.00  0.00           C
ATOM   3259  CB  LYS A 419     -11.308  -4.846  23.567  1.00  0.00           C
ATOM   3260  O   LYS A 419     -11.965  -5.717  26.461  1.00  0.00           O
ATOM   3261  CG  LYS A 419     -10.166  -4.146  22.844  1.00  0.00           C
ATOM   3262  CD  LYS A 419     -10.555  -2.737  22.418  1.00  0.00           C
ATOM   3263  CE  LYS A 419      -9.383  -2.000  21.783  1.00  0.00           C
ATOM   3264  NZ  LYS A 419      -9.747  -0.601  21.406  1.00  0.00           N
ATOM   3265  N   ASP A 420     -12.662  -7.562  25.260  1.00  0.00           N
ATOM   3266  CA  ASP A 420     -13.606  -7.985  26.290  1.00  0.00           C
ATOM   3267  C   ASP A 420     -12.892  -8.726  27.419  1.00  0.00           C
ATOM   3268  CB  ASP A 420     -14.697  -8.871  25.687  1.00  0.00           C
ATOM   3269  O   ASP A 420     -13.407  -8.811  28.536  1.00  0.00           O
ATOM   3270  CG  ASP A 420     -15.709  -8.091  24.866  1.00  0.00           C
ATOM   3271  OD1 ASP A 420     -15.796  -6.854  25.022  1.00  0.00           O
ATOM   3272  OD2 ASP A 420     -16.428  -8.719  24.059  1.00  0.00           O
ATOM   3273  N   CYS A 421     -11.537  -9.019  27.387  1.00  0.00           N
ATOM   3274  CA  CYS A 421     -10.802  -9.629  28.489  1.00  0.00           C
ATOM   3275  C   CYS A 421      -9.985  -8.587  29.243  1.00  0.00           C
ATOM   3276  CB  CYS A 421      -9.882 -10.735  27.972  1.00  0.00           C
ATOM   3277  O   CYS A 421      -9.837  -8.672  30.464  1.00  0.00           O
ATOM   3278  SG  CYS A 421     -10.764 -12.157  27.292  1.00  0.00           S
END
